# Supplementary material for: Systematic literature review of Rift Valley fever virus seroprevalence in livestock, wildlife and humans in Africa from 1968 to 2016
Source: PLoS Negl Trop Dis. 2018 Jul 23;12(7):e0006627. doi: 10.1371/journal.pntd.0006627 (PMC6072204; doi:10.1371/journal.pntd.0006627)
Supplement: S1 Dataset — (XLSX) [file pntd.0006627.s003.xlsx]

## Sheet: Systematic Review Search
journals	Number	Author	Title	Journal	Year	Volume	DOI	Inc/Exc	Reasoning	Country	Livestock	type of study	Year of study	Diagnostic test	Stats test	Univariate	Multivariate	Diagnostic eval	Sensitivity	Epidemic period	Randomisation	Recruitment	Exclusions	Eligibility	Power	Vaccinated
	1	Nakouné E, Kamgang B, Berthet N, Manirakiza A, Kazanji M.	Rift Valley Fever Virus Circulating among Ruminants, Mosquitoes and Humans in the Central African Republic	PLoS Negl Trop Dis.	2016	Oct 19;10(10):e0005082.	10.1371/journal.pntd.0005082	human and live	6	Central African Republic	cattle, sheep, goats, humans	1	2010	1	chisquared,logistic regressionmodel in stepwise manner. Multivariate analysis only carried out for p<0.05. No sig diff between gender.	0	specie, season,age, sheep	2	0	0	0	0	0	0	0	0
X	2	O'Hearn AE, Voorhees MA, Fetterer DP, Wauquier N, Coomber MR, Bangura J, Fair JN, Gonzalez JP, Schoepp RJ.	Serosurveillance of viral pathogens circulating in West Africa	Virol J.	2016	Oct 3;13(1):163		human	6	Sierra Leone	human	2	2007	1	0	0	0	2	0	0	0	0	0	0	0	0
X	3	Munyua P, Bitek A, Osoro E, Pieracci EG, Muema J, Mwatondo A, Kungu M, Nanyingi M, Gharpure R, Njenga K, Thumbi SM.	Prioritization of Zoonotic Diseases in Kenya, 2015	Plos One.	2016	Aug 24;11(8):e0161576.	10.1371/journal.pone.0161576.	exc	0
X	4	Olive MM, Chevalier V, Grosbois V, Tran A, Andriamandimby SF, Durand B, Ravalohery JP, Andriamamonjy S, Rakotomanana F, Rogier C, Heraud JM.	Integrated Analysis of Environment, Cattle and Human Serological Data: Risks and Mechanisms of Transmission of Rift Valley Fever in Madagascar.	PLoS Negl Trop Dis.	2016	Jul 14;10(7):e0004827.	10.1371/journal.pntd.0004827.	exc	1	Madagascar	cattle	cross-sectional	2008		multivariate analysis, general linearised mixed models
	5	Blomström AL, Scharin I, Stenberg H, Figueiredo J, Nhambirre O, Abilio A, Berg, M, Fafetine J.	Seroprevalence of Rift Valley fever virus in sheep and goats in Zambézia, Mozambique.	Infect Ecol Epidemiol.	2016	Jul 4;6:31343	10.3402/iee.v6.31343.	inc	6	Mozambique	sheep, goats	1	2013	1	modified Wald method.chi2 P<0.001 high in sheep than goats. No sig in gender. P<0.001 adults, varied between district and individual localities - not in herds.	species, age. Locations	0	0	0	0	0	1	0	0	0	0
x	6	Métras R, Cavalerie L, Dommergues L, Mérot P, Edmunds WJ, Keeling MJ, Cêtre-Sossah C, Cardinale E.	The Epidemiology of Rift Valley Fever in Mayotte: Insights and Perspectives from 11 Years of Data.	PLoS Negl Trop Dis.	2016	22;10(6):e0004783.	10.1371/journal.pntd.0004783.	exc	1	Mayotte, Indian ocean	cattle, goats	serological surveys, retrospective cross sectional study. (2007-08)Longitudinal study (2008-09)	2004-2015		no stats tests
	7	Kanouté YB, Gragnon BG, Schindler C, Bonfoh B, Schelling E.	Epidemiology of brucellosis, Q Fever and Rift Valley Fever at the human and livestock interface in northern Côte d'Ivoire.	Acta Trop.	2016	Feb 17. pii: S0001-706X(16)30066-3.	10.1016/j.actatropica.2016.02.012.	inc	6	Ivory coast	cattle, goats, sheep	1	2012	1	generalised estimating equation models adjusted for clustering within villages. Logistical regression. Univariate analysis. Wald test. Multivariate logistic regression model adjusted for age and sex.	located <8km from permanent water had lower odds. History of abortion more likely to be seropositve	0	0	0	0	1	1	0	0	0	0
	8	Bosworth A, Ghabbari T, Dowall S, Varghese A, Fares W, Hewson R, Zhioua E, Chakroun M, Tiouiri H, Ben Jemaa M, Znazen A, Letaief A.	Serologic evidence of exposure to Rift Valley fever virus detected in Tunisia.	New Microbes New Infect.	2016	Oct 28;9:1-7.	10.1016/j.nmni.2015.10.010.	human	6	Tunisia	human	1	2014	4	0	0	0	1	0	0	0	1	0	0	0	0
x	9	Taha HA, Shoman SA, Alhadlag NM.	Molecular and serological survey of some haemoprotozoan, rickettsial and viral diseases of small ruminants from Al-Madinah Al Munawarah, KSA.	Trop Biomed.	2015	Sep;32(3):511-23.		exc	4	Saudia Arabia					chi squared
x	10	Capobianco Dondona A, Aschenborn O, Pinoni C, Di Gialleonardo L, Maseke A, Bortone G, Polci A, Scacchia M, Molini U, Monaco F.	Rift Valley Fever Virus among Wild Ruminants, Etosha National Park, Namibia, 2011.	Emerg Infect Dis.	2016	Jan;22(1):128-30.	10.3201/eid2201.150725.	exc	2
	11	Lwande OW, Paul GO, Chiyo PI, Ng'ang'a E, Otieno V, Obanda V, Evander M.	Spatio-temporal variation in prevalence of Rift Valley fever: a post-epidemic serum survey in cattle and wildlife in Kenya.	Infect Ecol Epidemiol.	2015	Dec 15;5:30106	10.3402/iee.v5.30106.	inc	6	Kenya	cattle	1	2008	1	0	0	0	2	0	1	0	0	0	0	0	0
	12	Jori F, Alexander KA, Mokopasetso M, Munstermann S, Moagabo K, Paweska JT.	Serological Evidence of Rift Valley Fever Virus Circulation in Domestic Cattle and African Buffalo in Northern Botswana (2010-2011).	Front Vet Sci.	2015	Nov 25;2:63.	10.3389/fvets.2015.00063.	inc	6	Botswana	cattle, buffalo	1	2010	2	chisquared	contact with CNP	0	1	0	0	0	1	0	0	1	1
x	13	Boshra H, Truong T, Babiuk S, Hemida MG.	Seroprevalence of Sheep and Goat Pox, Peste Des Petits Ruminants and Rift Valley Fever in Saudi Arabia.	PLoS One.	2015	2013-10-01	10(10):e0140328.	exc	4	saudia arabia			2007
x	14	Ochieng C, Ahenda P, Vittor AY, Nyoka R, Gikunju S, Wachira C, Waiboci L, Umuro M, Kim AA, Nderitu L, Juma B, Montgomery JM, Breiman RF, Fields B.	Seroprevalence of Infections with Dengue, Rift Valley Fever and Chikungunya Viruses in Kenya, 2007.	PLoS One.	2015	Jul 15;10(7):e0132645.	10.1371/journal.pone.0132645.	human	6	Kenya	human	1	2007	1	bivariate and multivariate analysis	0	location	2	0	1	1	0	0	0	0	0
x	15	Sindato C, Pfeiffer DU, Karimuribo ED, Mboera LE, Rweyemamu MM, Paweska JT. A	Spatial Analysis of Rift Valley Fever Virus Seropositivity in Domestic Ruminants in Tanzania.	PLoS One.	2015	Jul 10;10(7):e0131873.	10.1371/journal.pone.0131873.	inc	6	Tanzania	cattle, sheep, goats	1	2013	1	univariate analysis. Chi sequared. Mixed effect modelling. Herd- random effects variable. Village - stratification variable (fixed effect variable). Multivaraible mixed effect logistic regression analysis - predictive accuracy of th final multivaraible model based on the AUC derived from the receiver operating characteristic curve analysis suggested the model provided a moderate degree of discrim…	0	water holding capacity, age, animal source	1	1	0	1	1	0	0	0	1
x	16	Cavalerie L, Charron MV, Ezanno P, Dommergues L, Zumbo B, Cardinale E. A	Stochastic Model to Study Rift Valley Fever Persistence with Different Seasonal Patterns of Vector Abundance: New Insights on the Endemicity in the Tropical Island of Mayotte.	PLoS One.	2015	Jul 6;10(7):e0130838.	10.1371/journal.pone.0130838.	exc	1
x	17	Boussini H, Lamien CE, Nacoulma OG, Kaboré A, Poda G, Viljoen G.	Prevalence of Rift Valley fever in domestic ruminants in the central and northern regions of Burkina Faso.	Rev Sci Tech.	2014	Dec;33(3):893-901.		inc	6	Burkina Faso	cattle, sheep, goats	1	2005	3	logistic regression model. Differences were considered significant at probability threshold of 5% or <1%	age, species	0	1	0	0	1	1	0	0	0	0
x	18	LaBeaud AD, Pfeil S, Muiruri S, Dahir S, Sutherland LJ, Traylor Z, Gildengorin G, Muchiri EM, Morrill J, Peters CJ, Hise AG, Kazura JW, King CH.	Factors associated with severe human Rift Valley fever in Sangailu, Garissa County, Kenya.	PLoS Negl Trop Dis.	2015	Mar 12;9(3):e0003548.	10.1371/journal.pntd.0003548.	human	6	Kenya	human	1	2011	3	chi, t test, nested multivariate logistic regression models, bivariate models, stepwise non sig variable p>0.1 were removed stepwise. Stats sig 0.05. relative RVFV severity score used using two-step cluster algorithym. Multivariate log reg was used. using severe v mild disease cateogories and sig variables from bivariate analysis. stats analysis of spatial patterns	0	age, sex, poor vison, killed livestock	1	0	0	0	1	1	1	0	0
x	19	Andriamandimby SF, Viarouge C, Ravalohery JP, Reynes JM, Sailleau C, Tantely ML, Elissa N, Cardinale E, Sall AA, Zientara S, Heraud JM.	Detection in and circulation of Bluetongue virus among domestic ruminants in Madagascar.	Vet Microbiol.	2015	Apr 17;176(3-4):268-73.	10.1016/j.vetmic.2015.02.009.	exc	0
x	20	Tigoi C, Lwande O, Orindi B, Irura Z, Ongus J, Sang R.	Seroepidemiology of selected arboviruses in febrile patients visiting selected health facilities in the lake/river basin areas of Lake Baringo, Lake Naivasha, and Tana River, Kenya.	Vector Borne Zoonotic Dis.	2015	Feb;15(2):124-32.	10.1089/vbz.2014.1686.	human	6	Kenya	human	1	2009	1	chi squared, fischers exact test/ proportions positive for virus were estimated using Agresti-Coull method. Logistic regression to understand the factors predictive of the risk of infection. 5% sig	0	age, location	1	0	0	0	1	1	1	0	0
x	21	Fagbo S, Coetzer JA, Venter EH.	Seroprevalence of Rift Valley fever and lumpy skin disease in African buffalo (Syncerus caffer) in the Kruger National Park and Hluhluwe-iMfolozi Park, South Africa.	J S Afr Vet Assoc.	2014	Oct 16;85(1):1075.	10.4102/jsava.v85i1.1075.	wildlife	6	South Africa	buffalo	1	2003	3	-	0	0	1	0	0	0	1	0	0	0	0
x	22	Abdallah MM, Adam IA, Abdalla TM, Abdelaziz SA, Ahmed ME, Aradaib IE.	A survey of rift valley fever and associated risk factors among the one-humped camel (Camelus dromedaries) in Sudan.	Ir Vet J.	2016	Jun 10;69:6.	10.1186/s13620-016-0065-6.	inc	6	Sudan	camels	1	2014	1	Chi-squared. Multivariate model - logistic regression.	0	age and rainfall	1	0	0	1	1	0	0	0	1
x	23	Muiruri S, Kabiru EW, Muchiri EM, Hussein H, Kagondu F, LaBeaud AD, King CH.	Cross-sectional survey of Rift Valley fever virus exposure in Bodhei village located in a transitional coastal forest habitat in Lamu county, Kenya.	Am J Trop Med Hyg.	2015	Feb;92(2):394-400.	10.4269/ajtmh.14-0440.	human	6	Kenya	human	1	2006	1	chi-squared. T test for continuous data. Logit-distributed generalised linear estimating equation models. Bonferroni method for multiple comparisons to adjust cutoffs for p values. Multiply adjusted OR for seropositivity logit distributd generalised linear estimating equation that accounted for intraclass correlation at the household level. mulitvariable backward selection.	0	adult, skinned, birthed, coma, poor vision	1	0	0	1	1	0	1	0	0
	24	El Mamy AB, Lo MM, Thiongane Y, Diop M, Isselmou K, Doumbia B, Baba MO, El Arbi AS, Lancelot R, Kane Y, Albina E, Cêtre-Sossah C.	Comprehensive phylogenetic reconstructions of Rift Valley fever virus: the 2010 northern Mauritania outbreak in the Camelus dromedarius species.	Vector Borne Zoonotic Dis.	2014	Dec;14(12):856-61.	10.1089/vbz.2014.1605	exc	0	Mauritania		outbreak	2010
x	25	Andayi F, Charrel RN, Kieffer A, Richet H, Pastorino B, Leparc-Goffart I, Ahmed AA, Carrat F, Flahault A, de Lamballerie X.	A sero-epidemiological study of arboviral fevers in Djibouti, Horn of Africa.	PLoS Negl Trop Dis.	2014	Dec 11;8(12):e3299.	10.1371/journal.pntd.0003299.	human	6	Djibouti	human	1	2010	1	chi-squared, fischers exact test. Analysis of trend to establish potential systematic increase or decrease of infection status across the variable was also performed. Generalised estimating equation accounted for household clustering. P<0.25 in bivariable were included in multivariate analysis in a backward stepwise reduction protocol. 0.15 were retained in final model and thoe 0.05 were stats si…	0	age, arab ethnicity	2	0	0	1	1	0	1	0	0
x	26	Swai ES, Sindato C.	Seroprevalence of Rift Valley fever virus infection in camels (dromedaries) in northern Tanzania.	Trop Anim Health Prod.	2015	Feb;47(2):347-52.	10.1007/s11250-014-0726-y.	inc	6	Tanzania	camels	1	2010	1	chi2 fischers exact	location, source, age	0	1	0	0	0	1	0	0	0	0
x	27	Bukbuk DN, Fukushi S, Tani H, Yoshikawa T, Taniguchi S, Iha K, Fukuma A, Shimojima M, Morikawa S, Saijo M, Kasolo F, Baba SS.	Development and validation of serological assays for viral hemorrhagic fevers and determination of the prevalence of Rift Valley fever in Borno State, Nigeria.	Trans R Soc Trop Med Hyg.	2014	Dec;108(12):768-73.	10.1093/trstmh/tru163.	human	6	Nigeria	human	1	2011	3	sensitivity, specitifity, predictive values for + and = tests were calculated by standard methods. Spearman's rank correlation test, ROC	0	0	2	1	0	1	1	0	0	0	0
x	28	Abakar MF, Naré NB, Schelling E, Hattendorf J, Alfaroukh IO, Zinsstag J.	Seroprevalence of Rift Valley fever, Q fever, and brucellosis in ruminants on the southeastern shore of Lake Chad.	Vector Borne Zoonotic Dis.	2014	Oct;14(10):757-62.	10.1089/vbz.2014.1585.	exc	3	Chad	cattle, goats, sheep	cross sectional	Does not say
x	29	Pedro SA, Abelman S, Ndjomatchoua FT, Sang R, Tonnang HE.	Stability bifurcation and chaos analysis of vector-borne disease model with application to Rift Valley Fever.	Plos One.	2014	Oct 1;9(10):e108172.	10.1371/journal.pone.0108172.	exc	0
x	30	Owange NO, Ogara WO, Affognon H, Peter GB, Kasiiti J, Okuthe S, Onyango-Ouma W, Landmann T, Sang R, Mbabu M.	Occurrence of rift valley fever in cattle in Ijara district, Kenya.	Prev Vet Med.	2014	Nov 1;117(1):121-8.	10.1016/j.prevetmed.2014.08.008.	inc	6	Kenya	cattle	2	2012	1	chi squared. Logistic regression analysis check if age of cattle, season of sampling and sex were sig	0	season, sex	1	0	0	1	1	0	0	1	1
x	31	Weller N, Clowes P, Dobler G, Saathoff E, Kroidl I, Ntinginya NE, Maboko L, Löscher T, Hoelscher M, Heinrich N.	Seroprevalence of alphavirus antibodies in a cross-sectional study in southwestern Tanzania suggests endemic circulation of chikungunya.	PLoS Negl Trop Dis.	2014	Jul 31;8(7):e2979.	10.1371/journal.pntd.0002979.	exc	1	Mybeya, Tanzania	human	cross-sectional
x	32	Roger M, Beral M, Licciardi S, Soulé M, Faharoudine A, Foray C, Olive MM, Maquart M, Soulaimane A, Madi Kassim A, Cêtre-Sossah C, Cardinale E.	Evidence for circulation of the rift valley fever virus among livestock in the union of Comoros.	PLoS Negl Trop Dis.	2014	Jul 31;8(7):e3045.	10.1371/journal.pntd.0003045.	inc	6	Comoros	cattle, goats	3	2010	3	fischer's exact test, student t test. Seroconviersion defined as an animal found with positive iGm or positive IgG following a previous negative. Fischers used to compare diff in incidence and prev between zones and islands.	0	0	1	0	0	0	1	1	1	1	0
x	33	Mbyuzi AO, Komba EV, Kimera SI, Kambarage DM.	Sero-prevalence and associated risk factors of peste des petits ruminants and contagious caprine pleuro-pneumonia in goats and sheep in the Southern Zone of Tanzania.	Prev Vet Med.	2014	Sep 1;116(1-2):138-44.	10.1016/j.prevetmed.2014.06.013.	exc	0
x	34	Kifaro EG, Nkangaga J, Joshua G, Sallu R, Yongolo M, Dautu G, Kasanga CJ.	Epidemiological study of Rift Valley fever virus in Kigoma, Tanzania.	Onderstepoort J Vet Res.	2014	Apr 23;81(2):E1-5.	10.4102/ojvr.v81i2.717	inc	6	Tanzania	sheep, goats	1	2011	1	chi squared	species	0	1	0	0	0	1	0	0	0	1
x	35	Di Nardo A, Rossi D, Saleh SM, Lejlifa SM, Hamdi SJ, Di Gennaro A, Savini G, Thrusfield MV.	Evidence of Rift Valley fever seroprevalence in the Sahrawi semi-nomadic pastoralist system, Western Sahara.	BMC Vet Res.	2014	Apr 24;10:92.	10.1186/1746-6148-10-92.	inc	6	Western sahara	sheep, goats, camels	1	2008	1	adjusted-wald test. Sensitivity and specificty of the test were used to calculate the true prev from the observed test prev. DEFF and ROH value revealed low homogeneity within clusters.	0	0	1	1	0	1	1	0	0	1	0
	36	Maes P, Harries AD, Van den Bergh R, Noor A, Snow RW, Tayler-Smith K, Hinderaker SG, Zachariah R, Allan R.	Can timely vector control interventions triggered by atypical environmental conditions prevent malaria epidemics? A case-study from Wajir County, Kenya.	PLoS One.	2014	Apr 3;9(4):e92386.	10.1371/journal.pone.0092386.	exc	0	Kenya	human	cross-sectional	1996-1998 and 2005-2007
x	37	Jäckel S, Eiden M, El Mamy BO, Isselmou K, Vina-Rodriguez A, Doumbia B, Groschup MH.	Molecular and serological studies on the Rift Valley fever outbreak in Mauritania in 2010.	Transbound Emerg Dis.	2013	Nov;60 Suppl 2:31-9.	10.1111/tbed.12142.	inc	6	Mauritania	sheep, goats, camels, cattle	1	2010	6	0	0	0	2	0	1	0	0	0	0	0	0
x	38	Jori F, Godfroid J, Michel AL, Potts AD, Jaumally MR, Sauzier J, Roger M.	An assessment of zoonotic and production limiting pathogens in rusa deer (Cervus timorensis rusa) from Mauritius.	Transbound Emerg Dis.	2014	Aug;61 Suppl 1:31-42.	10.1111/tbed.12206.	exc	2	Mauritius		serological	juna - july 2007
	39	Nicolas G, Durand B, Rakotoarimanana TT, Lacote S, Chevalier V, Marianneau P.	A 3-year serological and virological cattle follow-up in Madagascar highlands suggests a non-classical transmission route of Rift Valley fever virus.	Am J Trop Med Hyg.	2014	Feb;90(2):265-6.	10.4269/ajtmh.13-0538.	exc	1	Madagascar	cattle	longitudinal serological study	Jan-Dec 2011		no stats test
x	40	Beechler BR, Bengis R, Swanepoel R, Paweska JT, Kemp A, van Vuren PJ, Joubert J, Ezenwa VO, Jolles AE.	Rift valley Fever in Kruger national park: do buffalo play a role in the inter-epidemic circulation of virus?	Transbound Emerg Dis.	2015	Feb;62(1):24-32.	doi: 10.1111/tbed.12197.	exc	2	South Africa			1996- 2007. samples taken in 1998		herd-level prev and geographical variation used ANOVA, tukey's post-hoc test. Generalised linear model - whether site was correlated with likelihood of sero+ve. GML with binomial distribution and logit link to test effect of age and sex on serostatus.
x	41	Warimwe GM, Lorenzo G, Lopez-Gil E, Reyes-Sandoval A, Cottingham MG, Spencer AJ, Collins KA, Dicks MD, Milicic A, Lall A, Furze J, Turner AV, Hill AV, Brun A, Gilbert SC.	Immunogenicity and efficacy of a chimpanzee adenovirus-vectored Rift Valley fever vaccine in mice.	Virol J.	2013	Dec 5;10:349.	10.1186/1743-422X-10-349.	exc	0	lab			lab
x	42	Lernout T, Cardinale E, Jego M, Desprès P, Collet L, Zumbo B, Tillard E, Girard S, Filleul L.	Rift valley fever in humans and animals in Mayotte, an endemic situation?	PLoS One.	2013	Sep 30;8(9):e74192.	10.1371/journal.pone.0074192.	human and live	6	Mayotte	cattle, sheep, goats	2	2010	1	Ors and confidence intervals calculated for exposure factors. Likelihood ratio chi squared through a stepwie procedure. Simpler models compared to full models by AIC.	0	gender, age, birthplace, residence of mayotte, education, occupation, watersource. Nearby water point, rainfall, management of dead fetus	0	0	0	1	0	1	1	0	0
x	43	Mentaberre G, Gutiérrez C, Rodríguez NF, Joseph S, González-Barrio D, Cabezón O, de la Fuente J, Gortazar C, Boadella M.	A transversal study on antibodies against selected pathogens in dromedary camels in the Canary Islands, Spain.	Vet Microbiol.	2013	Dec 27;167(3-4):468-73.	10.1016/j.vetmic.2013.07.029.	exc	4	Canary Islands			apr-june 2012
x	44	Sumaye RD, Geubbels E, Mbeyela E, Berkvens D.	Inter-epidemic transmission of Rift Valley fever in livestock in the Kilombero River Valley, Tanzania: a cross-sectional survey.	PLoS Negl Trop Dis.	2013	Aug 8;7(8):e2356.	10.1371/journal.pntd.0002356.	inc	6	Tanzania	cattle, sheep, goats	1	2011	1	logistic regression model. Variables with p<0.25 were selected as potential covariables, p<0.05 was considered stats sig. forward model building was done with subsequent models evaluated against sparser models by AIC. Spatial analysis ArcGIS.	0	0	1	0	0	1	1	0	1	0	0
x	45	Britch SC, Binepal YS, Ruder MG, Kariithi HM, Linthicum KJ, Anyamba A, Small JL, Tucker CJ, Ateya LO, Oriko AA, Gacheru S, Wilson WC.	Rift Valley fever risk map model and seroprevalence in selected wild ungulates and camels from Kenya.	PLoS One.	2013	Jun 28;8(6):e66626.	10.1371/journal.pone.0066626.	inc	6	Kenya	camels	2	2000	1	0	0	0	1	0	2	0	1	0	0	0	0
	46	Lagerqvist N, Moiane B, Mapaco L, Fafetine J, Vene S, Falk KI.	Antibodies against Rift Valley fever virus in cattle, Mozambique.	Emerg Infect Dis.	2013	Jul;19(7):1177-9.	10.3201/eid1907.130332.	inc	6	Mozambique	cattle	1	2010	2	0	0	0	0	0	0	0	0	0	0	0	1
x	47	Al Azraqi TA, El Mekki AA, Mahfouz AA.	Rift Valley fever among children and adolescents in southwestern Saudi Arabia.	J Infect Public Health.	2013	Jun;6(3):230-5.	10.1016/j.jiph.2012.11.011.	exc	4	Saudia Arabia		seroepidemiological	2008		chisquared. Binary logistic multivariate analysis
x	48	Caron A, Miguel E, Gomo C, Makaya P, Pfukenyi DM, Foggin C, Hove T, de Garine-Wichatitsky M.	Relationship between burden of infection in ungulate populations and wildlife/livestock interfaces.	Epidemiol Infect.	2013	Jul;141(7):1522-35.	10.1017/S0950268813000204.	inc	6	Zimbabwe	cattle, buffalo	1	2008	1	pearsons chisequared, fischers if sample was smaller than 200	0	0	1	0	0	1	1	0	0	0	0
x	49	Chitnis N, Hyman JM, Manore CA.	Modelling vertical transmission in vector-borne diseases with applications to Rift Valley fever.	J Biol Dyn.	2013	7:11-40.	10.1080/17513758.2012.733427.	exc	0
x	50	Schwarz NG, Girmann M, Randriamampionona N, Bialonski A, Maus D, Krefis AC, Njarasoa C, Rajanalison JF, Ramandrisoa HD, Randriarison ML, May J, Schmidt-Chanasit J, Rakotozandrindrainy R.	Seroprevalence of antibodies against Chikungunya, Dengue, and Rift Valley fever viruses after febrile illness outbreak, Madagascar.	Emerg Infect Dis.	2012	Nov;18(11):1780-6.	10.3201/eid1811.111036.	human	6	Madagascar	human	1	2010	4	univariable and multivariable logistic regression, nonparametric. Mantel-haenszel test for trend adjusted for other variables in the model was performed.	0	0	1	1	0	0	1	0	0	0	0
x	51	Noden BH, van der Colf BE.	Neglected tropical diseases of Namibia: unsolved mysteries	Acta Trop.	2013	Jan;125(1):1-17.	10.1016/j.actatropica.2012.09.007.	exc	0	Nambia
x	52	Cêtre-Sossah C, Pédarrieu A, Guis H, Defernez C, Bouloy M, Favre J, Girard S, Cardinale E, Albina E.	Prevalence of Rift Valley Fever among ruminants, Mayotte.	Emerg Infect Dis.	2012	Jun;18(6):972-5.	10.3201/eid1806.111165.	inc	6	Mayotte	cattle, goats	3	2007	1	0	0	0	0	0	0	0	1	0	0	0	0
x	53	Al-Azraqi TA, El Mekki AA, Mahfouz AA.	Rift Valley Fever in Southwestern Saudi Arabia: a sero-epidemiological study seven years after the outbreak of 2000-2001	Acta Trop.	2012	Aug;123(2):111-6.	10.1016/j.actatropica.2012.04.007.	exc	4	Saudi arabia	human	seroepidemiology	2008		chi squared, student t test, binary logistic multivariate analyiss, OR
x	54	Heinrich N, Saathoff E, Weller N, Clowes P, Kroidl I, Ntinginya E, Machibya H, Maboko L, Löscher T, Dobler G, Hoelscher M.	High seroprevalence of Rift Valley fever and evidence for endemic circulation in Mbeya region, Tanzania, in a cross-sectional study.	PLoS Negl Trop Dis.	2012	6(3):e1557.	10.1371/journal.pntd.0001557.	human	6	Tanzania	human	4	2007	4	uni and multivaraible poisson regression models. None of the continuous variables were normally distributed according to shapiro-wilk and shapiro-francia tests. Wilcoxon ranksum test used for differences between sites. Chi2. most variables characterising natural environment showed strong collinearity they were not included in the same model but entered one by one and adjusted for other variables …	0	age, SES, cattle owned, vegetation, distance to lake, elevation, LST max, average day, night	1	1	0	1	1	0	0	0	0
x	55	Hotez PJ, Savioli L, Fenwick A.	Neglected tropical diseases of the Middle East and North Africa: review of their prevalence, distribution, and opportunities for control.	PLoS Negl Trop Dis.	2012	6(2):e1475.	10.1371/journal.pntd.0001475.	exc	0
x	56	Al-Afaleq AI, Hussein MF, Al-Naeem AA, Housawi F, Kabati AG.	Seroepidemiological study of Rift Valley fever (RVF) in animals in Saudi Arabia.	Trop Anim Health Prod.	2012	Oct;44(7):1535-9.	10.1007/s11250-012-0100-x.	exc	4	Saudi arabia		cross sectional	2000
x	57	Chevalier V, Rakotondrafara T, Jourdan M, Heraud JM, Andriamanivo HR, Durand B, Ravaomanana J, Rollin PE, Rakotondravao R.	An unexpected recurrent transmission of Rift Valley fever virus in cattle in a temperate and mountainous area of Madagascar.	PLoS Negl Trop Dis.	2011	Dec;5(12):e1423.	10.1371/journal.pntd.0001423.	inc	6	Madagascar	cattle	1	2009	1	generalised linear mixed model	0	age, distancew to water, replacement practices	0	0	1	0	1	0	0	1	0
x	58	Memish ZA, Albarrak A, Almazroa MA, Al-Omar I, Alhakeem R, Assiri A, Fagbo S, MacNeil A, Rollin PE, Abdullah N, Stephens G.	Seroprevalence of Alkhurma and other hemorrhagic fever viruses, Saudi Arabia.	Emerg Infect Dis.	2011	Dec;17(12):2316-8.	10.3201/eid1712.110658.	exc	4	Saudi Arabia	human
x	59	Burke RL, Kronmann KC, Daniels CC, Meyers M, Byarugaba DK, Dueger E, Klein TA, Evans BP, Vest KG.	A review of zoonotic disease surveillance supported by the Armed Forces Health Surveillance Center.	Zoonoses Public Health.	2012	May;59(3):164-75.	10.1111/j.1863-2378.2011.01440.x	exc	0
x	60	LaBeaud AD, Muiruri S, Sutherland LJ, Dahir S, Gildengorin G, Morrill J, Muchiri EM, Peters CJ, King CH.	Postepidemic analysis of Rift Valley fever virus transmission in northeastern kenya: a village cohort study.	PLoS Negl Trop Dis.	2011	Aug;5(8):e1265.	10.1371/journal.pntd.0001265.	human	6	Kenya	human	4	2009	3	chi squared, indendpent t tests used for bivariate comparisons. Multivariate logistic regression models used for estimation of adjusted OR. Collinearity analysis was performed using potential predictors in the model. No evidence of collinearity were found. hosmer-lemeshow goodness of fit x2 test were calucated indicated model predictors sufficiently.	0	age, location, drank raw milk	2	0	0	1	1	1	1	0	0
x	61	Mease LE, Coldren RL, Musila LA, Prosser T, Ogolla F, Ofula VO, Schoepp RJ, Rossi CA, Adungo N.	Seroprevalence and distribution of arboviral infections among rural Kenyan adults: a cross-sectional study.	Virol J.	2011	Jul 27;8:371.	10.1186/1743-422X-8-371.	human	6	Kenya	human	1	2004	1	fischers exact test and chi2	0	0	2	0	0	1	1	1	1	1	0
x	62	Archer BN, Weyer J, Paweska J, Nkosi D, Leman P, Tint KS, Blumberg L.	Outbreak of Rift Valley fever affecting veterinarians and farmers in South Africa, 2008	S Afr Med J.	2011	Apr;101(4):263-6.		human	6	South Africa	human	1	2008	1	risk ratios and chi2.	0	0	0	0	0	0	1	0	0	0	0
x	63	Elsheikh AA, Masoud EE, Mostafa MF, Elkhawanky MM.	Seroprevalence of 2 zoonotic diseases in Southwestern Saudi Arabia. Rift Valley Fever and brucellosis	Saudi Med J.	2011	Jul;32(7):740-1.		exc	4	Saudi arabia	human		2009-2010
x	64	Mpeshe SC, Haario H, Tchuenche JM.	A mathematical model of Rift Valley Fever with human host.	Acta Biotheor.	2011	Dec;59(3-4):231-50.	10.1007/s10441-011-9132-2.	exc	0
x	65	LaBeaud AD, Cross PC, Getz WM, Glinka A, King CH.	Rift Valley fever virus infection in African buffalo (Syncerus caffer) herds in rural South Africa: evidence of interepidemic transmission.	Am J Trop Med Hyg.	2011	Apr;84(4):641-6.	10.4269/ajtmh.2011.10-0187.	wildlife	6	South Africa	buffalo	longitudinal	2000	6	spatial clustering using Ripleys K statistic and point pattern analysis program. Kaplan-Meirer surivval curves used to examine survival duration on the basis of seropositivity. Cox proportional hazards regression was used to model surval time predicted by seropositivety while adjusting for important covariates.	age, females	0	1	1	0	0	1	0	0	0	0
x	66	Jeanmaire EM, Rabenarivahiny R, Biarmann M, Rabibisoa L, Ravaomanana F, Randriamparany T, Andriamandimby SF, Diaw CS, Fenozara P, de La Rocque S, Reynes JM.	Prevalence of Rift Valley fever infection in ruminants in Madagascar after the 2008 outbreak.	Vector Borne Zoonotic Dis.	2011	Apr;11(4):395-402.	10.1089/vbz.2009.0249.	inc	6	Madagascar	cattle, sheep, goats	1	2005	1	Mann whitney - non-parametric test for trends across ordered groups, chi2.	age,sex	0	1	0	1	0	1	0	0	1	0
x	67	Miller M, Buss P, Joubert J, Maseko N, Hofmeyr M, Gerdes T.	Serosurvey for selected viral agents in white rhinoceros (Ceratotherium simum) in Kruger National Park, 2007	J Zoo Wildl Med.	2011	Mar;42(1):29-32.		wildlife	6	South Africa	rhino	1	2007	1	fischers exact test	age, year	0	1	0	0	0	1	0	0	0	0
x	68	LaBeaud AD, Sutherland LJ, Muiruri S, Muchiri EM, Gray LR, Zimmerman PA, Hise AG, King CH.	Arbovirus prevalence in mosquitoes, Kenya.	Emerg Infect Dis.	2011	Feb;17(2):233-41.	10.3201/eid1702.091666.	exc	0	Kenya	mosquitos		aug 2006, dec 2006 - jan 2007														22
x	69	Pourrut X, Nkoghé D, Souris M, Paupy C, Paweska J, Padilla C, Moussavou G, Leroy EM.	Rift Valley fever virus seroprevalence in human rural populations of Gabon	PLoS Negl Trop Dis.	2010	Jul 27;4(7):e763.	10.1371/journal.pntd.0000763.	human	6	Gabon	human	1	2005	1	chisquared, t-tests, nonparametric by MC simulation, linear regression, OR, Mantel-Haenszel Chi squared. Multivariate models. Backwards stepwise elmination	0	geender, location, age	2	0	0	0	0	0	0	1	0
x	70	Ouagal M, Hendrikx P, Saegerman C, Berkvens D.	Comparison between active and passive surveillance within the network of epidemiological surveillance of animal diseases in Chad	Acta Trop.	2010	Nov;116(2):147-51.	10.1016/j.actatropica.2010.07.004.	exc	0	Chad
x	71	Hassanain AM, Noureldien W, Karsany MS, Saeed el NS, Aradaib IE, Adam I.	Rift Valley Fever among febrile patients at New Halfa hospital, eastern Sudan.	Virol J.	2010	May 13;7:97.	10.1186/1743-422X-7-97.	human	6	sudan	human	1	2007	0	logistic regression. OR	sex	0	0	0	0	0	1	0	0	0	0
x	72	Rostal MK, Evans AL, Sang R, Gikundi S, Wakhule L, Munyua P, Macharia J, Feikin DR, Breiman RF, Njenga MK.	Identification of potential vectors of and detection of antibodies against Rift Valley fever virus in livestock during interepizootic periods	Am J Vet Res.	2010	May;71(5):522-6.	10.2460/ajvr.71.5.522.	inc	6	Kenya	sheep, goats	1	2005	1	Fischers exact test to compare proportion sero+ve sheep and goats	species	0	2	0	0	0	1	0	0	0	1
	73	Seufi AM, Galal FH.	Role of Culex and Anopheles mosquito species as potential vectors of rift valley fever virus in Sudan outbreak, 2007.	BMC Vet Res.	2010	Mar 11;10:65.	10.1186/1471-2334-10-65.	exc	0	Sudan		cross sectional	2007
x	74	Ayari-Fakhfakh E, Ghram A, Bouattour A, Larbi I, Gribâa-Dridi L, Kwiatek O, Bouloy M, Libeau G, Albina E, Cêtre-Sossah C.	First serological investigation of peste-des-petits-ruminants and Rift Valley fever in Tunisia.	Vet J.	2011	Mar;187(3):402-4.	10.1016/j.tvjl.2010.01.007.	inc	6	Tunisia	sheep, goats	1	2006	1	chi squared	0	0	1	1	0	1	0	0	0	1	0
	75	Chevalier V, Thiongane Y, Lancelot R.	Endemic transmission of Rift Valley Fever in Senegal	Transbound Emerg Dis.	2009	Dec;56(9-10):372-4.	10.1111/j.1865-1682.2009.01083.x.	inc	6	Senegal	sheep, goats	2	2004	2	regression model	0	0	0	0	0	0	0	0	0	0	0
x	76	Wolhuter J, Bengis RG, Reilly BK, Cross PC.	Clinical demodicosis in African buffalo (Syncerus caffer) in the Kruger National Park.	J Wildl Dis.	2009	Apr;45(2):502-4.		exc	0	South Africa	buffalo	cross sectional	May2003 - Aug 2004		pearsons chi squared
x	77	Collao X, Palacios G, Sanbonmatsu-Gámez S, Pérez-Ruiz M, Negredo AI, Navarro-Marí JM, Grandadam M, Aransay AM, Lipkin WI, Tenorio A, Sánchez-Seco MP.	Genetic diversity of Toscana virus.	Emerg Infect Dis.	2009	Apr;15(4):574-7.	10.3201/eid1504.081111.	exc	0
x	78	Swai ES, Schoonman L.	Prevalence of Rift Valley fever immunoglobulin G antibody in various occupational groups before the 2007 outbreak in Tanzania.	Vector Borne Zoonotic Dis.	2009	Dec;9(6):579-82.	10.1089/vbz.2008.0108.	human	6	Tanzania	human	1	2004	1	Maental-haensal chi squared p<0.005	0	0	0	0	0	0	0	0	0	0	0
	79	Seimenis AM.	Zoonotic diseases in the Mediterranean region: a brief introduction	Vet Ital.	2008	Oct-Dec;44(4):573-6.		exc	0
x	80	Faye O, Diallo M, Diop D, Bezeid OE, Bâ H, Niang M, Dia I, Mohamed SA, Ndiaye K, Diallo D, Ly PO, Diallo B, Nabeth P, Simon F, Lô B, Diop OM.	Rift Valley Fever outbreak with East-Central African virus lineage in Mauritania, 2003.	Emerg Infect Dis.	2007	Jul;13(7):1016-23.	10.3201/eid1307.061487.	inc	6	Mauritania	sheep, goats	1	2003	1	0	0	0	1	0	1	0	1	0	0	0	0
x	81	Evans A, Gakuya F, Paweska JT, Rostal M, Akoolo L, Van Vuren PJ, Manyibe T, Macharia JM, Ksiazek TG, Feikin DR, Breiman RF, Kariuki Njenga M.	Prevalence of antibodies against Rift Valley fever virus in Kenyan wildlife.	Epidemiol Infect.	2008	Sep;136(9):1261-9.		wildlife	6	kenya	buffalo, elephant, warthog, rhino, zebra, giraffe, kongoni, eland, leopard, lion, thomson's gazelle, lesser kudu, impala, waterbuck	1	1999	3	0	0	0	2	1	0	0	1	0	0	0	0
x	82	Clements AC, Pfeiffer DU, Martin V, Pittliglio C, Best N, Thiongane Y.	Spatial risk assessment of Rift Valley fever in Senegal.	Vector Borne Zoonotic Dis.	2007	Summer;7(2):203-16.		inc	6	Senegal	cattle, goats, sheep	1	1988	2	multivariable analysis, maximum-likelihood logistic regression. Variables were selected for the models using a backward stepwise approach. Mixed effect logistic regression models. Goodness of fit models.	0	0	1	0	0	0	0	0	0	0	0
x	83	Clements AC, Pfeiffer DU, Martin V, Otte MJ.	A Rift Valley fever atlas for Africa	Prev Vet Med.	2007	Nov 15;82(1-2):72-82.		exc	0	Africa		review	2007
x	84	LaBeaud AD, Ochiai Y, Peters CJ, Muchiri EM, King CH.	Spectrum of Rift Valley fever virus transmission in Kenya: insights from three distinct regions.	Am J Trop Med Hyg.	2007	May;76(5):795-800.		human	6	Kenya	human	1	1994, 1996, 1997, 1998	3	stats tests werent explained in methods but were noted in results. Fischers exact test, chi2	age,sex	0	1	0	0	0	0	0	0	0	0
x	85	Soumare B, Tempia S, Cagnolati V, Mohamoud A, Van Huylenbroeck G, Berkvens D.	Screening for Rift Valley fever infection in northern Somalia: a GIS based survey method to overcome the lack of sampling frame.	Vet Microbiol.	2007	Apr 15;121(3-4):249-56.		inc	6	Somalia	cattle, camels, sheep, goats	1	2005	0	0	0	0	0	0	0	1	1	0	0	0	1
	86	El-Esnawy, Nagwa A.	Infection by certain arboviruses among workers potentially at risk of infection.	J Egypt Public Health Assoc.	2001	76(3-4):169-82.		human	6	Egypt	human	1	1999	1	0	0	0	0	0	0	0	1	0	0	0	0
	87	Youssef BZ, Donia HA.	The potential role of Rattus rattus in enzootic cycle of Rift Valley Fever in Egypt. 1-Detection of RVF antibodies in R. rattus blood samples by both enzyme linked immuno sorbent assay (ELISA) and immuno-diffusion technique (ID)	J Egypt Public Health Assoc.	2001	76(5-6):431-41.		wildlife	6	Egypt	rodents	1	2000	1	0	0	0	1	0	0	0	1	0	0	0	0
	88	Marrama L, Spiegel A, Ndiaye K, Sall AA, Gomes E, Diallo M, Thiongane Y, Mathiot C, Gonzalez JP.	Domestic transmission of Rift Valley Fever virus in Diawara (Senegal) in 1998.	Southeast Asian J Trop Med Public Health.	2005	Nov;36(6):1487-95.		human	6	Senegal	human	1	1998	1	pearson chi2, multivariate logistic regression. All variables with p below 0.40 were used. Backward stepwise method	0	0	0	0	0	0	1	1	0	1	0
	89	Davies FG, Martin V.	Recognizing Rift Valley Fever.	Vet Ital.	2006	Jan-Mar;42(1):31-53.		exc	0	-
	90	Paweska JT, Mortimer E, Leman PA, Swanepoel R.	An inhibition enzyme-linked immunosorbent assay for the detection of antibody to Rift Valley fever virus in humans, domestic and wild ruminants.	J Virol Methods.	2005	Jul;127(1):10-8.		exc	0	ethipoia, kenya, somalia, south africa, tanzania and uganda
x	91	Ringot D, Durand JP, Toulou H, Boutin JP, Davoust B.	Rift Valley fever in Chad	Emerg Infect Dis.	2004	May;10(5):945-7.		inc	6	Chad	sheep, goats, cattle	1	2002	1	further stat analysis was not carried out.	0	0	0	0	0	1	1	0	0	0	0
x	92	Bicout DJ, Sabatier P.	Mapping Rift Valley Fever vectors and prevalence using rainfall variations	Vector Borne Zoonotic Dis.	2004	Spring;4(1):33-42.		exc	0
	93	Jupp PG, Kemp A, Grobbelaar A, Lema P, Burt FJ, Alahmed AM, Al Mujalli D, Al Khamees M, Swanepoel R.	The 2000 epidemic of Rift Valley fever in Saudi Arabia: mosquito vector studies.	Med Vet Entomol.	2002	Sep;16(3):245-52.		exc	4	Saudi Arabia
x	95	Nakounné E, Selekon B, Morvan J.	[Microbiological surveillance: viral hemorrhagic fever in Central African Republic: current serological data in man].	Bull Soc Pathol Exot.	2000	Jan;93(5):340-7.		exc	2	Central African republic	human
	96	Turkistany AH, Mohamed AG, Al-Hamdan N.	SEROPREVALENCE OF RIFT VALLEY FEVER AMONG SLAUGHTERHOUSE PERSONNEL IN MAKKAH DURING HAJJ 1419h (1999).	J Family Community Med.	2001	Sep;8(3):53-7.		exc	4	saudia arabia	human	cross sectional			multivariate anaylsis but no confidence intervals/pvalues for this.
x	97	Mellor PS, Leake CJ.	Climatic and geographic influences on arboviral infections and vectors	Rev Sci Tech.	2000	Apr;19(1):41-54.		exc	0
x	98	Gora D, Yaya T, Jocelyn T, Didier F, Maoulouth D, Amadou S, Ruel TD, Gonzalez JP.	The potential role of rodents in the enzootic cycle of Rift Valley fever virus in Senegal	Microbes Infect.	2000	Apr;2(4):343-6.		wildlife	6	Senegal	rodents	1	1996	2	0	0	0	1	0	0	0	0	0	0	0	0
x	99	Fischer-Tenhagen C, Hamblin C, Quandt S, Frölich K.	Serosurvey for selected infectious disease agents in free-ranging black and white rhinoceros in Africa	J Wildl Dis.	2000	Apr;36(2):316-23.		wildlife	6	south africa, namibia and kenya	rhinos	1	1987	1	fischers exact test	0	0	0	0	0	0	1	0	0	0	0
x	100	Gad AM, Farid HA, Ramzy RR, Riad MB, Presley SM, Cope SE, Hassan MM, Hassan AN	Host feeding of mosquitoes (Diptera: Culicidae) associated with the recurrence of Rift Valley fever in Egypt.	J Med Entomol.	1999	Nov;36(6):709-14.		exc	0	Egypt	mosquitos
x	101	Thonnon J, Picquet M, Thiongane Y, Lo M, Sylla R, Vercruysse J.	Rift Valley fever surveillance in the lower Senegal river basin: update 10 years after the epidemic	Trop Med Int Health.	1999	Aug;4(8):580-5.		inc	6	Senegal	sheep, goats	1	1995	1	0	0	0	1	0	0	0	0	0	0	0	0
x	102	Anderson EC, Rowe LW.	The prevalence of antibody to the viruses of bovine virus diarrhoea, bovine herpes virus 1, rift valley fever, ephemeral fever and bluetongue and to Leptospira sp in free-ranging wildlife in Zimbabwe.	Epidemiol Infect.	1998	Oct;121(2):441-9.		wildlife	6	Zimbawe	wildlife	1	1989	6	0	0	0	1	0	0	0	1	0	0	0	0
	103	Barnard BJ.	Antibodies against some viruses of domestic animals in southern African wild animals.	Onderstepoort J Vet Res.	1997	Jun;64(2):95-110.		wildlife	6	south africa	wildlife	1	1993	1	0	0	0	0	0	0	0	0	0	0	0	0
x	104	Zeller HG, Fontenille D, Traore-Lamizana M, Thiongane Y, Digoutte JP.	Enzootic activity of Rift Valley fever virus in Senegal.	Am J Trop Med Hyg.	1997	Mar;56(3):265-72.		inc	6	Senegal	sheep, goats	2	1991	3	chi2	location	0	2	0	0	0	0	0	0	0	0
x	105	Olaleye OD, Tomori O, Schmitz H.	Rift Valley fever in Nigeria: infections in domestic animals	Rev Sci Tech.	1996	Sep;15(3):937-46.		inc	6	Nigeria	sheep, goats, cattle, horse, camels	1	1986	5	analysis of variance used to compare differences among observed groups. P<0.05 was significnat	0	0	2	0	0	0	1	0	0	0	0
x	106	Olaleye OD, Tomori O, Ladipo MA, Schmitz H.	Rift Valley fever in Nigeria: infections in humans	Rev Sci Tech.	1996	Sep;15(3):923-35.		human	6	Nigeria	human	1	1985, 1989	5	percentage and analysis of variance.	occupation	0	2	0	0	0	0	0	0	0	0
x	107	Chantal J, Bessière MH, Le Guenno B, Magnaval JF, Dorchies P.	[Serologic screening of certain zoonoses in the abattoir personnel in Djibouti].	Bull Soc Pathol Exot.	1996	89(5):353-7.		exc	2		human
x	108	Guilherme JM, Gonella-Legall C, Legall F, Nakoume E, Vincent J.	Seroprevalence of five arboviruses in Zebu cattle in the Central African Republic	Trans R Soc Trop Med Hyg.	1996	Jan-Feb;90(1):31-3.		inc	6	Central African Republic	cattle	1	1992	1	0	0	0	2	0	0	0	0	0	0	0	0
x	109	Abu-Elyazeed R, el-Sharkawy S, Olson J, Botros B, Soliman A, Salib A, Cummings C, Arthur R.	Prevalence of anti-Rift-Valley-fever IgM antibody in abattoir workers in the Nile delta during the 1993 outbreak in Egypt.	Bull World Health Organ.	1996	74(2):155-8.		human	6	Egypt	human	1	1993	1	0	0	0	1	0	0	0	1	0	0	0	0
x	110	Mariner JC, Morrill J, Ksiazek TG.	Antibodies to hemorrhagic fever viruses in domestic livestock in Niger: Rift Valley fever and Crimean-Congo hemorrhagic fever	Am J Trop Med Hyg.	1995	Sep;53(3):217-21.		inc	6	Niger	camels	1	1984	1	chi squared	0	0	0	0	0	1	0	0	0	0	0
x	111	Zeller HG, Akakpo AJ, Ba MM.	Rift Valley fever epizootic in small ruminants in southern Mauritania (October 1993): risk of extensive outbreaks.	Ann Soc Belg Med Trop.	1995	Jun;75(2):135-40.		inc	6	Mauritania	sheep, goats	1	2005	1	0	0	0	1	0	1	0	1	0	1	0	0
x	112	Zeller HG, Bessin R, Thiongane Y, Bapetel I, Teou K, Ala MG, Atse AN, Sylla R, Digoutte JP, Akakpo JA.	Rift Valley fever antibody prevalence in domestic ungulates in Cameroon and several west African countries (1989-1992) following the 1987 Mauritanian outbreak.	ResVirol.	1995	Jan-Feb;146(1):81-5.		exc	2			cross sectional
	113	Centers for Disease Control and Prevention (CDC)..	Rift Valley fever--Egypt, 1993	MMWR Morb Mortal Wkly Rep.	1994	Sep 30;43(38):693, 699-700.		human	6	Egypt	human	5	1993	1	0	0	0	0	0	1	0	0	0	0	0	0
x	114	Watts DM, el-Tigani A, Botros BA, Salib AW, Olson JG, McCarthy M, Ksiazek TG.	Arthropod-borne viral infections associated with a fever outbreak in the northern province of Sudan	J Trop Med Hyg.	1994	97(4):228-30.		human	6	Sudan	human	1	1989	1	0	0	0	1	0	0	0	0	0	0	0	0
x	115	Wilson ML, Chapman LE, Hall DB, Dykstra EA, Ba K, Zeller HG, Traore-Lamizana M, Hervy JP, Linthicum KJ, Peters CJ.	Rift Valley fever in rural northern Senegal: human risk factors and potential vectors.	Am J Trop Med Hyg.	1994	Jun;50(6):663-75.		human and live	6	Senegal	sheep	1	1989	1	multiple logistic regression, chi2,	age	0	1	0	0	0	1	0	1	0	0
x	116	Thiongane Y, Zeller H, Lo MM, Fati NA, Akakpo JA, Gonzalez JP.	[Decrease of natural immunity against Rift Valley fever in domestic ruminants of the Senegal River basin after the epizootic outbreak of 1987]	Bull Soc Pathol Exot.	1994	87(1):5-6.		Exc	2			retrospective cohort study	1990
x	117	Johnson ED, Gonzalez JP, Georges A.	Haemorrhagic fever virus activity in equatorial Africa: distribution and prevalence of filovirus reactive antibody in the Central African Republic.	Trans R Soc Trop Med Hyg.	1993	Sep-Oct;87(5):530-5.		exc	0	central African republic	human	notfull paper
x	118	Corwin A, Habib M, Watts D, Darwish M, Olson J, Botros B, Hibbs R, Kleinosky M, Lee HW, Shope R, et al.	Community-based prevalence profile of arboviral, rickettsial, and Hantaan-like viral antibody in the Nile River Delta of Egypt.	Am J Trop Med Hyg.	1993	Jun;48(6):776-83.		human	6	Egypt	human	1	1991	1	proprtional hypothesis test - stats difference between two groups. Chi2 and yates correction. Student t test and analysis of variance	0	0	2	0	0	1	0	0	0	0	0
x	119		Prevalence of antibody to Rift Valley fever virus in the Nile river delta of Egypt, 13 years after a major outbreak.	Trans R Soc Trop Med Hyg.	1993	Mar-Apr;87(2):161.		human	6	Egypt	human	1	1989	1	proportional hypothesis testing	0	0	0	0	1	1	0	0	0	0	0
x	120	Corwin A, Habib M, Olson J, Scott D, Ksiazek T, Watts DM.	The prevalence of arboviral, rickettsial, and Hantaan-like viral antibody among schoolchildren in the Nile river delta of Egypt.	Trans R Soc Trop Med Hyg.	1992	Nov-Dec;86(6):677-9.		human	6	Egypt	human	1	1989	1	proportional hypothesis testing	0	0	0	0	0	0	1	0	1	0	0
x	121	Morvan J, Rollin PE, Laventure S, Rakotoarivony I, Roux J.	Rift Valley Fever epizootic in the central highlands of Madagascar.	Res Virol.	1992	Nov-Dec;143(6):407-15.		exc	2	Madagascar		cross sectional
x	122	Gonzalez JP, Le Guenno B, Some MJ, Akakpo JA.	Serological evidence in sheep suggesting phlebovirus circulation in a Rift Valley fever enzootic area in Burkina Faso	Trans R Soc Trop Med Hyg.	1992	Nov-Dec;86(6):680-2.		inc	6	Burkina Faso	sheep	1	1987	1	chi2	location	0	1	0	0	1	0	0	0	0	0
	123	Lomachenkova OA.	[The clinico-epidemiological aspects of a study of Rift Valley fever].	Zh Mikrobiol Epidemiol Immunobiol.	1992	(7-8):64-8.		exc	2
	124	Formenty P, Domenech J, Zeller HG.	[Serological survey of Rift Valley fever in sheep on the Ivory Coast].	Rev Elev Med Vet Pays Trop.	1992	45(3-4):221-6.		exc	2	Ivory Coast			in french
	125	Morvan J, Rollin PE, Roux J.	[Rift Valley fever in Madagascar in 1991. Sero-epidemiological studies in cattle].	Rev Elev Med Vet Pays Trop.	1992	45(2):121-7.		exc	2	Madagascar			1991
x	126	Morvan J, Saluzzo JF, Fontenille D, Rollin PE, Coulanges P.	Rift Valley fever on the east coast of Madagascar.	Res Virol.	1991	Nov-Dec;142(6):475-82.		human and live	6	Madagascar	human and cattle	1	1990	3	0	0	0	2	0	1	0	0	0	0	0	0
x	127	Morrill JC, Johnson BK, Hyams C, Okoth F, Tukei PM, Mugambi M, Woody J.	Serological evidence of arboviral infections among humans of coastal Kenya.	J Trop Med Hyg.	1991	Jun;94(3):166-8.		human	6	Kenya	human	1	1987	6	0	0	0	1	0	0	0	0	0	0	0	0
x	128	Thiongane Y, Gonzalez JP, Fati A, Akakpo JA.	Changes in Rift Valley fever neutralizing antibody prevalence among small domestic ruminants following the 1987 outbreak in the Senegal River basin.	ResVirol.	1991	Jan-Feb;142(1):67-70.		inc	6	Senegal	sheep, goats	1	1988	2	0	0	0	1	0	0	1	0	0	0	0	0
	129	Bloch N, Diallo I.	[Serological survey of small ruminants in 4 districts of Niger].	Rev Elev Med Vet Pays Trop.	1991	44(4):397-404.		exc	2	Niger		cross sectional
	130	Bloch N, Diallo I.	[Serological and allergological survey of cattle in Niger]	Rev Elev Med Vet Pays Trop.	1991	44(2):117-22.		exc	2	Niger
	131	Kilpatrick ME, Girgis NI, Farid Z, Sippel JE.	Epidemiology, prevalence and clinical diagnosis of meningitis at Abbassia Fever Hospital, Cairo, 1966-1989.	Trans R Soc Trop Med Hyg.	1991	85 Suppl 1:4-5.		exc	0	Egypt	human
	132	Akakpo AJ, Saluzzo JF, Bada R, Bornarel P, Sarradin P.	[Epidemiology of Rift Valley fever in west Africa. 1. Serological investigation of small ruminants in Niger]	Bull Soc Pathol Exot.	1991	84(3):217-24.		exc	2	Niger			1986
	133	Ghirotti M, Semproni G, De Meneghi D, Mungaba FN, Nannini D, Calzetta G, Paganico G.	Sero-prevalences of selected cattle diseases in the Kafue flats of Zambia	Vet Res Commun.	1991	15(1):25-36.		inc	6	Zambia	cattle	1	1987	6	chi2, fischers exact test, mantel- Haemszel stratified analysis.	0	0	1	0	1	0	1	0	0	0	1
	134	Gonzalez JP, Josse R, Johnson ED, Merlin M, Georges AJ, Abandja J, Danyod M, Delaporte E, Dupont A, Ghogomu A, et al.	Antibody prevalence against haemorrhagic fever viruses in randomized representative Central African populations.	Res Virol.	1989	Jul-Aug;140(4):319-31.		exc	4
	135	Mathiot CC, Fontenille D, Georges AJ, Coulanges P.	Antibodies to haemorrhagic fever viruses in Madagascar populations.	Trans R Soc Trop Med Hyg.	1989	May-Jun;83(3):407-9.		exc	0	Madagascar	human
	136	Ksiazek TG, Jouan A, Meegan JM, Le Guenno B, Wilson ML, Peters CJ, Digoutte JP, Guillaud M, Merzoug NO, Touray EM.	Rift Valley fever among domestic animals in the recent West African outbreak.	Res Virol.	1989	Jan-Feb;140(1):67-77.		inc	6	Senegal, Gambia	sheep, goat	1	1988	1	rank sum - not stated in methods	0	0	1	0	0	0	0	0	0	0	0
x	137	Guillaud M, Le Guenno B, Wilson ML, Desoutter D, Gonzalez JP, Digoutte JP.	[Prevalence of antibodies against Rift Valley fever virus in sheep and goats in Senegal]	Ann Inst Pasteur Virol.	1988	Oct-Dec;139(4):455-9.		exc	2	senegal
	138	Botros BA, Ksiazek TG, Morrill JC, Salib AW, Soliman AK, Scott RM, Barakat A.	Rift Valley fever in Egypt 1986. Surveillance of sheep flocks grazing in the northeast Nile Delta.	J Trop Med Hyg.	1988	Aug;91(4):183-8.		inc	6	egypt	sheep	2	oct 1985 - bov 1986	3	0	0	0	2	0	0	0	0	0	0	0	1
x	139	Morita C.	Prevalence of Rift Valley Fever in Lusaka and Mazabuka, Zambia.	Zentralbl Veterinarmed B.	1988	Apr;35(3):157-60.		exc	2	Zambia		longitudinal
	140	Jupp PG, Cornel AJ.	Vector competence tests with Rift Valley fever virus and five South African species of mosquito.	J Am Mosq Control Assoc.	1988	Mar;4(1):4-8.		exc	0		mosquitos
	141	Fontenille D, Mathiot C, Rodhain F, Coulanges P.	[Arbovirus infections on the island of Nosy-Be; serologic and entomologic findings].	Arch Inst Pasteur Madagascar.	1988	54(1):101-15.		exc	4	madagascar	human
	142	Fontenille D, Mathiot C, Rodhain F, Coulanges P.	[Arboviroses in the region of Nosy-Bé, Madagascar. Serologic and entomologic data].	Bull Soc Pathol Exot	1988	81(1):58-70.		exc	4		human
	143	Lepers JP, Billon C, Pesce JL, Rollin PE, De Saint-Martin J.	[Sero-epidemiological study in Mauritania (1985-1986): incidence of treponematosis, hepatitis B virus, HIV virus and viral hemorrhagic fevers].	Bull Soc Pathol Exot Filiales.	1988	81(1):24-31.		exc	4		human
	144	Woodruff PW, Morrill JC, Burans JP, Hyams KC, Woody JN.	A study of viral and rickettsial exposure and causes of fever in Juba, southern Sudan.	Trans R Soc Trop Med Hyg.	1988	82(5):761-6.		human	6	sudan	human	1	1986	4	chi2 and fischers exact, multiple logisitic regression	0	0	0	0	0	0	1	0	0	0	0
	145	Niklasson B, Liljestrand J, Bergström S, Peters CJ.	Rift Valley fever: a sero-epidemiological survey among pregnant women in Mozambique.	Epidemiol Infect.	1987	Oct;99(2):517-22.		human	6	mozambique	human	1	1981	3	0	0	0	1	0	0	0	1	0	1	0	0
	146	Sharp BL, Appleton CC, Thompson DL, Meenehan G.	Anthropophilic mosquitoes at Richards Bay, Natal, and arbovirus antibodies in human residents.	Trans R Soc Trop Med Hyg.	1987	81(2):197-201.		exc	0		mosquitos
	147	Swanepoel R, Shepherd AJ, Leman PA, Shepherd SP.	Investigations following initial recognition of Crimean-Congo haemorrhagic fever in South Africa and the diagnosis of 3 further cases	S Afr Med J.	1985	Oct 26;68(9):638-41.		human	6	South Africa	human	1	1980	4	0	0	0	0	0	0	0	1	0	0	0	0
	148	Joubert JJ, Prozesky OW, Lourens JG, van Straten AM, Theron JW, Swanevelder C, Meenehan GM, van der Merwe CA.	Prevalence of hepatitis virus and some arbovirus infections in Kavango, northern SWA/Namibia.	S Afr Med J.	1985	Mar 30;67(13):500-2.		human	6	Namibia	human	1	1983	6	0	0	0	0	0	0	0	1	0	1	0	0
	149	Johnson BK, Ocheng D, Gichogo A, Okiro M, Libondo D, Tukei PM, Ho M, Mugambi M, Timms GL, French M.	Antibodies against haemorrhagic fever viruses in Kenya populations	Trans R Soc Trop Med Hyg.	1983	77(5):731-3.		exc	3	Kenya	human	cross sectional
	150	Ezeifeka GO, Umoh JU, Belino ED, Ezeokoli CD.	A serological survey for Rift Valley fever antibody in food animals in Kaduna and Sokoto States of Nigeria.	Int J Zoonoses	1982	Dec;9(2):147-51.		inc	6	Nigeria	cattle, sheep, goats, camels	1	1981	6	0	0	0	2	0	0	0	0	0	0	0	0
	151	Pedro, S. A.; Tonnang, H. E. Z.; Abelman, S.	Uncertainty and sensitivity analysis of a Rift Valley fever model	Applied mathematics and computation	2016	279;170-186		exc	0
	152	Froeschl, Guenter; Ntinginya, Nyanda Elias; Sangare, Anthony; et al.	Integrating Local, National, and International Stakeholders in Outbreak Preparedness in Developing Countries: Conclusions from a Conference in Mbeya, Tanzania	Health Security	2016	14;1:29-34		exc	0
	153	Chamchod, Farida; Cosner, Chris; Cantrell, R. Stephen; et al.	Transmission Dynamics of Rift Valley Fever Virus: Effects of Live and Killed Vaccines on Epizootic Outbreaks and Enzootic Maintenance	Frontiers in Microbiology	2016	6;1568		exc	0	n/a		modelling	n/a		n/a
	154	Heinrich, N.; Mangu, C. D.; Ntinginya, N. E.; et al.	Rift Valley fever, Chikungunya and rickettsioses: synopsis of four seroprevalence studies on arthropod-borne diseases from South-Western Tanzania on geographic distribution and risk factors	Tropical Medicine & International Health	2015	20;I1:162		exc	3
	155	Molla, Bereket; Delil, Faris	Mapping of major diseases and devising prevention and control regimen to common diseases in cattle and shoats in Dassenech district of South Omo Zone, South-Western Ethiopia	Tropical Animal Health and Production	2015	47;1:45-51		exc	0	Ethiopia		cross sectional
	156	Nicholas, Dennis E.; Jacobsen, Kathryn H.; Waters, Nigel M.	Risk factors associated with human Rift Valley fever infection: systematic review and meta-analysis	Tropical Medicine & International Health	2014	19;12:1420-1429		exc	0			systematic review	2014
	160	Horton, Katherine C.; Wasfy, Momtaz; Samaha, Hamed; et al.	Serosurvey for Zoonotic Viral and Bacterial Pathogens Among Slaughtered Livestock in Egypt	Vector-borne and zoonotic diseases	2014	14;9:633-639		inc	6	Egypt	cattle, sheep, buffalo, camels	1	2005	1	0	0	0	1	0	0	0	0	0	0	0	2
	161	Lutomiah, Joel; Omondi, David; Masiga, Daniel; et al.	Blood Meal Analysis and Virus Detection in Blood-Fed Mosquitoes Collected During the 2006-2007 Rift Valley Fever Outbreak in Kenya	Vector-borne and zoonotic diseases	2014	14;9:656-664		exc	0		mosquitos
	162	Chamchod, Farida; Cantrell, Robert Stephen; Cosner, Chris; et al.	A Modeling Approach to Investigate Epizootic Outbreaks and Enzootic Maintenance of Rift Valley Fever Virus	Bulletin of Mathematical Biology	2014	76;8:2052-2072		exc	0	n/a		modelling	n/a
	163	Stoler, Justin; al Dashti, Rawan; Anto, Francis; et al.	Deconstructing "malaria": West Africa as the next front for dengue fever surveillance and control	ACTA TROPICA	2014	134;58-65		exc	0
	165	Odendaal, Lieza; Fosgate, Geoffrey T.; Romito, Marco; et al.	Sensitivity and specificity of real-time reverse transcription polymerase chain reaction, histopathology, and immunohistochemical labeling for the detection of Rift Valley fever virus in naturally infected cattle and sheep	Journal of Veterinary Diagnostic investigation	2014	26:1:49-60		inc	6	South Africa	cattle, sheep	1	2010	6	latent-class model using bayseian framework. Sensitivity analysis.	0	0	2	0	1	1	0	0	0	1	0
	167	Magona, J. W.; Galiwango, T.; Walubengo, J.; et al.	Rift Valley fever in Uganda: Seroprevalence and risk factor surveillance vis-a-vis mosquito vectors, anti-RVF virus IgG and RVF virus neutralizing antibodies in goats	Small ruminant research	2013	114;1:176-181		inc	6	Uganda	goats, sheep	1	2009	1	0	0	0	1	0	0	1	0	0	0	1	0
	168	Kading, Rebekah C.; Borland, Erin M.; Cranfield, Mike; et al.	PREVALENCE OF ANTIBODIES TO ALPHAVIRUSES AND FLAVIVIRUSES IN FREE-RANGING GAME ANIMALS AND NONHUMAN PRIMATES IN THE GREATER CONGO BASIN	Journal of Wildlife diseases	2013	49:3;587-599		exc	0		buffalo, elephants, mandrills, duikers
	169	Lutomiah, Joel; Bast, Joshua; Clark, Jeffrey; et al.	Abundance, diversity, and distribution of mosquito vectors in selected ecological regions of Kenya: public health implications	Journal of Vector Ecology	2013	38:1;134-142		exc	0	Kenya	mosquitos		April 2007 - Dec 2012
	170	Fafetine, Jose; Neves, Luis; Thompson, Peter N.; et al.	Serological Evidence of Rift Valley Fever Virus Circulation in Sheep and Goats in Zambezia Province, Mozambique	Plos Neglected Tropical Diseases	2013	7;2:e2065		inc	6	Mozambique	goats, sheep	3	2007	3	seroprev 95% ci. Chi squared test. Multiple logistic regression model. Association of age, sex, locality, outcome, controlling for confounding. Locality modelled as a fixed effectr model. Separate models were used for sheep and goats. Fit of model used Hosmer-Lemeshow goodness-of-fit test. 5% sig level.	0	age	2	0	0	1	1	0	0	1	1
	171	Alazraqi, T.; El Mekki, A. A.; Mahfouz, A.	Seroprevalence of Rift Valley Fever among abattoirs workers in Southwestern Saudi Arabia	International Journal of Infectious Diseases	2012	16;1:E246		exc	4
	172	Jiao, Yongjun; Zeng, Xiaoyan; Guo, Xiling; et al.	Preparation and Evaluation of Recombinant Severe Fever with Thrombocytopenia Syndrome Virus Nucleocapsid Protein for Detection of Total Antibodies in Human and Animal Sera by Double-Antigen Sandwich Enzyme-Linked Immunosorbent Assay	Journal of clinical microbiology	2012	50;2:372-377		exc	0
	173	Al-Azraqi, T.; Mekki, A. E.; Mahfouz, A.	SERO-PREVALENCE OF RIFT VALLEY FEVER IN SOUTHWESTERN SAUDI ARABIA	Journal of epidemiology and community health	2011	65;1:A196		exc	4	saudia arabia	human	cross sectional
	174	Sutherland, Laura J.; Cash, Ayla A.; Huang, Yan-Jang Scott; et al.	Short Report: Serologic Evidence of Arboviral Infections among Humans in Kenya	American Journal of Tropical Medicine and Hygiene	2011	85:1;158-161		exc	0
	175	Metras, Raphaelle; Collins, Lisa M.; White, Richard G.; et al.	Rift Valley Fever Epidemiology, Surveillance, and Control: What Have Models Contributed?	Vector-borne and zoonotic diseases	2011	11;6:761-771		exc	0
	176	Chevalier, V.; Dupressoir, A.; Tran, A.; et al.	Environmental risk factors of West Nile virus infection of horses in the Senegal River basin	Epidemiology and Infection	2010	138;11:1601-1609		exc	0
	177	Carhan, Ahmet; Uyar, Yavuz; Ozkaya, Etem; et al.	Characterization of a sandfly fever Sicilian virus isolated during a sandfly fever epidemic in Turkey	Journal of clinical virology	2010	48;4:264-269		exc	0
	178	Petersen, L. R.; Busch, M. P.	Transfusion-transmitted arboviruses	VoxSanguinis	2010	98;4:495-503		exc	0		human
	179	Al-Qabati, A. G.; Al-Afaleq, A. I.	Cross-Sectional, Longitudinal and Prospective Epidemiological Studies of Rift Valley Fever in Al-Hasa Oasis, Saudi Arabia	Journal of animal and veterinary advances	2010	9;2:258-265		exc	4	saudia arabia		cross sectional, longitudinal
	180	Sutherland, Laura J.; Muiruri, Samuel; Muchiri, Eric M.; et al.	PREVALENCE AND FINE-SCALE DISTRIBUTION OF RIFT VALLEY FEVER VIRUS AND WEST NILE VIRUS IN MOSQUITOES DURING A RIFT VALLEY FEVER OUTBREAK IN NORTHEASTERN PROVINCE, KENYA	Conference: 58th Annual Meeting of the American-Society-of-Tropical-Medicine-and-Hygiene Location: Washington, DC	2009	81;5:S13		exc	0		mosquitos
	181	McFadden, Grant; Mohamed, Mohamed R.; Rahman, Masmudur M.; et al.	Cytokine determinants of viral tropism	Nature reviews immunology	2009	9;9:645-655		exc	0
	182	Gale, P.; Drew, T.; Phipps, L. P.; et al.	The effect of climate change on the occurrence and prevalence of livestock diseases in Great Britain: a review	Journal of applied microbiology	2009	106;5:1409-1423		exc	0
	183	Maeder, Stephanie; Biteau-Coroller, Fabienne; Madi, Tamime; et al.	Creating an epidemiological surveillance network in Mayotte	Scientific Meeting of the AEEMA-AESA on Animal Sentinals Location: Nat Veterinary Sch Alfort, Maisons Alfort FRANCE, epidemiologie et sante animale, no56, book series:Revue Epidemiologie et Sante Animale	2009	56;147-160		exc	0
	184	Paweska, Janusz T.; van Vuren, Petrus Jansen; Kemp, Alan; et al.	Recombinant nucleocapsid-based ELISA for detection of IgG antibody to Rift Valley fever virus in African buffalo	Veterinary microbiology	2008	127;1-2:21-28		exc	0		buffalo
	185	Dia, Ibrahima; Konate, Lassana; Samb, Badara; et al.	Bionomics of malaria vectors and relationship with malaria transmission and epidemiology in three physiographic zones in the Senegal River Basin	ACTA TROPICA	2008	105;2:145-153		exc	0
	186	Fontenille, D; Traore-Lamizana, M; Diallo, M; et al.	New vectors of Rift Valley fever in west Africa	Emerging Infectious Diseases	1997	4;2:289-293		exc	0		mos
	187	Gratz, NG	The burden of rodent-borne diseases in Africa south of the Sahara	Belgian Journal of Zoology	1997	127;1:71-84		exc	0
	188	Hassanein, KM; ElAzazy, OME; Yousef, HM	Detection of Crimean-Congo haemorrhagic fever virus antibodies in humans and imported livestock in Saudi Arabia	Transactions of the Royal Society of Tropical Medicine and Hygiene	1997	91;5:536-537		exc	0
	189	CHANTAL, J; DORCHIES, P; LEGUENO, B	A STUDY ON SOME ZOONOSES IN DJIBOUTI REPUBLIC .1. RUMINANTS FROM DJIBOUTI SLAUGHTERHOUSE	Revue de medecine veterinaire	1994	145;8-9:633-640		exc	2
	190	BURT, FJ; SWANEPOEL, R; BRAACK, LEO	ENZYME-LINKED IMMUNOSORBENT ASSAYS FOR THE DETECTION OF ANTIBODY TO CRIMEAN-CONGO HEMORRHAGIC-FEVER VIRUS IN THE SERA OF LIVESTOCK AND WILD VERTEBRATES	Epidemiology and Infection	1993	111;3:547-557		exc	0
	191	KILELU, ES; KIRUI, M	RETROSPECTIVE PREVALENCE STUDY OF THE DISTRIBUTION OF RIFT-VALLEY FEVER VIRUS IN KENYA	Indian Journal of Animal Sciences	1993	63;7:724-726		inc	6	Kenya	cattle, sheep	1	1989	2	0	0	0	1	0	0	0	0	0	0	0	0
	192	CHAPMAN, LE; WILSON, ML; HALL, DB; et al.	RISK-FACTORS FOR CRIMEAN-CONGO HEMORRHAGIC-FEVER IN RURAL NORTHERN SENEGAL	Journal of infectious diseases	1991	164;4:686-692		exc	0
	193	Roger M, Girard S, Faharoudine A, Halifa M, Bouloy M, et al.	Rift Valley fever in ruminants, Republic of Comoros, 2009.	Emerging Infectious Diseases	2011	17:1319-1320		inc	6	Comoros	sheep, goats, cattle	1	2009	3	chi squared	age	0	1	0	0	1	0	0	0	0	0
	194	Tchouassi DP, Okiro RO, Sang R, Cohnstaedt LW, McVey DS, Torto B.	Mosquito host choices on livestock amplifiers of Rift Valley fever virus in Kenya.	Parasit Vectors	2016	Mar 31;9:184.	1186/s13071-016-1473-x.	exc	0
	195	Sow A, Loucoubar C, Diallo D, Faye O, Ndiaye Y, Senghor CS, Dia AT, Faye O, Weaver SC, Diallo M, Malvy D, Sall AA.	Concurrent malaria and arbovirus infections in Kedougou, southeastern Senegal.	Malar J.	2016	28;15:47.	doi: 10.1186/s12936-016-1100-5.	human	6	Senegal	human	1	2009	1	exact logisitic regression, fischers exact test, kruskal-wallis for non-parametric. Sig 0.05. corrected for multiple testing using bonferroni method.	0	0	1	0	0	0	1	0	1	0	0
	196	Laughlin RC, Drake KL, Morrill JC, Adams LG.	Correlative Gene Expression to Protective Seroconversion in Rift Valley Fever Vaccinates.	PLoS One.	2016	19;11(1):e0147027.	10.1371/journal.pone.0147027.	exc	0
	197	Wensman JJ, Lindahl J, Wachtmeister N, Torsson E, Gwakisa P, Kasanga C, Misinzo G.	A study of Rift Valley fever virus in Morogoro and Arusha regions of Tanzania - serology and farmers' perceptions.	Infect Ecol Epidemiol.	2015	18;5:30025.	10.3402/iee.v5.30025.	inc	6	Tanzania	goats, sheep	1	2014	1	0	0	0	1	1	0	0	0	0	0	0	1
	198	Liu J, Ochieng C, Wiersma S, StrÃ¶her U, Towner JS, Whitmer S, Nichol ST, Moore CC, Kersh GJ, Kato C, Sexton C, Petersen J, Massung R, Hercik C, Crump JA, Kibiki G, Maro A, Mujaga B, Gratz J, Jacob ST, Banura P, Scheld WM, et al.	Development of a TaqMan Array Card for Acute-Febrile-Illness Outbreak Investigation and Surveillance of Emerging Pathogens, Including Ebola Virus.	J Clin Microbiol.	2016	54(1):49-58.	10.1128/JCM.02257-15.	exc	0
	199	Mansfield KL, Banyard AC, McElhinney L, Johnson N, Horton DL, HernÃ¡ndez-Triana LM, Fooks AR.	Rift Valley fever virus: A review of diagnosis and vaccination, and implications for emergence in Europe.	Vaccine.	2015	13;33(42):5520-31.	10.1016/j.vaccine.2015.08.020.	exc	0
	200	Boushab BM, Savadogo M, Sow SM, Soufiane S.	[Survey of investigation around cases of Rift Valley Fever at Tagant, Mauritania].	Rev Epidemiol Sante Publique.	2015	63;7:724-726	10.1016/j.respe.2015.03.124.	exc	2
	201	Xue L, Scoglio C.	Network-level reproduction number and extinction threshold for vector-borne diseases.	Math Biosci Eng.	2015	12(3):565-84.	10.3934/mbe.2015.12.565.	exc	0
	202	MÃ©tras R, Jewell C, Porphyre T, Thompson PN, Pfeiffer DU, Collins LM, White RG.	Risk factors associated with Rift Valley fever epidemics in South Africa in 2008-11.	Sci Rep.	2015	25;5:9492.	10.1038/srep09492.	exc	1
	203	Hise AG, Traylor Z, Hall NB, Sutherland LJ, Dahir S, Ermler ME, Muiruri S, Muchiri EM, Kazura JW, LaBeaud AD, King CH, Stein CM.	Association of symptoms and severity of rift valley fever with genetic polymorphisms in human innate immune pathways.	PLoS Negl Trop Dis.	2015	10;9(3):e0003584.	10.1371/journal.pntd.0003584.	exc	0
	204	Sumaye RD, Abatih EN, Thiry E, Amuri M, Berkvens D, Geubbels E.	Inter-epidemic acquisition of Rift Valley fever virus in humans in Tanzania.	PLoS Negl Trop Dis.	2015	27;9(2):e0003536.	10.1371/journal.pntd.0003536.	human	6	Tanzania	human	1	2012	1	Mixed effect logistical models. Treated households as random effects. Forward model building. AIC. Tested two-way interaction. All variables dropped were tested for confounding.	0	age, milking, eat raw meat	1	1	0	1	1	0	0	1	0
	205	McMahon BH, Manore CA, Hyman JM, LaBute MX, Fair JM.	Coupling Vector-host Dynamics with Weather Geography and Mitigation Measures to Model Rift Valley Fever in Africa.	Math Model Nat Phenom.	2014	1;9(2):161-177.		exc	0
	206	MÃ©tras R, Baguelin M, Edmunds WJ, Thompson PN, Kemp A, Pfeiffer DU, Collins LM, White RG.	Transmission potential of Rift Valley fever virus over the course of the 2010 epidemic in South Africa.	Emerg Infect Dis.	2013	19(6):916-24.	10.3201/eid1906.121641.	exc	1
	207	Soti V, Chevalier V, Maura J, BÃ©guÃ© A, Lelong C, Lancelot R, Thiongane Y, Tran A.	Identifying landscape features associated with Rift Valley fever virus transmission, Ferlo region, Senegal, using very high spatial resolution satellite imagery.	Int J Health Geogr.	2013	1;12:10. doi:	10.1186/1476-072X-12-10.	exc	0
	208	Mapaco LP, Coetzer JA, Paweska JT, Venter EH.	An investigation into an outbreak of Rift Valley fever on a cattle farm in Bela-Bela, South Africa, in 2008.	J S Afr Vet Assoc.	2012	4;83(1):132.	10.4102/jsava.v83i1.132.	inc	6	South Africa	cattle and sheep	2	2008	1	chi2	0	0	1	0	1	0	0	0	0	0	1
	209	Tchouassi DP, Sang R, Sole CL, Bastos AD, Mithoefer K, Torto B.	Sheep skin odor improves trap captures of mosquito vectors of Rift Valley fever.	PLoS Negl Trop Dis.	2012	6(11):e1879.	10.1371/journal.pntd.0001879	exc	0
	210	Tchouassi DP, Sang R, Sole CL, Bastos AD, Cohnstaedt LW, Torto B.	Trapping of Rift Valley Fever (RVF) vectors using light emitting diode (LED) CDC traps in two arboviral disease hot spots in Kenya.	Parasit Vectors.	2012	19;5:94.	10.1186/1756-3305-5-94.	exc	0
	211	Xue L, Scott HM, Cohnstaedt LW, Scoglio C.	A network-based meta-population approach to model Rift Valley fever epidemics.	J Theor Biol.	2012	7;306:129-44.	10.1016/j.jtbi.2012.04.029.	exc	1
	212	Hightower A, Kinkade C, Nguku PM, Anyangu A, Mutonga D, Omolo J, Njenga MK, Feikin DR, Schnabel D, Ombok M, Breiman RF.	Relationship of climate, geography, and geology to the incidence of Rift Valley fever in Kenya during the 2006-2007 outbreak.	Am J Trop Med Hyg.	2012	Feb;86(2):373-80.	10.4269/ajtmh.2012.11-0450.	exc	0
	213	Walter CT, Barr JN.	Recent advances in the molecular and cellular biology of bunyaviruses.	J Gen Virol.	2011	Nov;92(Pt 11):2467-84.	10.1099/vir.0.035105-0.	exc	0
	214	Labeaud AD, Bashir F, King CH.	Measuring the burden of arboviral diseases: the spectrum of morbidity and mortality from four prevalent infections.	Popul Health Metr.	2011	Jan 10;9(1):1.	10.1186/1478-7954-9-1.	exc	0
	215	Lambin EF, Tran A, Vanwambeke SO, Linard C, Soti V.	Pathogenic landscapes: interactions between land, people, disease vectors, and their animal hosts.	Int J Health Geogr.	2010	Oct 27;9:54.	10.1186/1476-072X-9-54.	exc	0
	216	Jost CC, Nzietchueng S, Kihu S, Bett B, Njogu G, Swai ES, Mariner JC.	Epidemiological assessment of the Rift Valley fever outbreak in Kenya and Tanzania in 2006 and 2007.	Am J Trop Med Hyg.	2010	Aug;83(2 Suppl):65-72.	10.4269/ajtmh.2010.09-0290.	exc	0
	217	El Imam M, El Sabiq M, Omran M, Abdalkareem A, El Gaili Mohamed MA, Elbashir A, Khalafala O.	Acute renal failure associated with the Rift Valley fever: a single center study.	Saudi J Kidney Dis Transpl.	2009	Nov;20(6):1047-52.		exc	0
	218	CÃªtre-Sossah C, Albina E.	[Rift Valley Fever: veterinary aspects and impact for human health].	Med Trop (Mars).	2009	Aug;69(4):358-61.		exc	2
	219	He J, Kraft AJ, Fan J, Van Dyke M, Wang L, Bose ME, Khanna M, Metallo JA, Henrickson KJ.	Simultaneous Detection of CDC Category "A" DNA and RNA Bioterrorism Agents by Use of Multiplex PCR & RT-PCR Enzyme Hybridization Assays.	Viruses.	2009	1(3):441-459.		exc	0
	220	Dufour B, Moutou F, Hattenberger AM, Rodhain F.	Global change: impact, management, risk approach and health measures--the case of Europe.	Rev Sci Tech.	2008	Aug;27(2):529-50.		exc	0
	221	Chevalier V, Lancelot R, Thiongane Y, Sall B, DiaitÃ© A, Mondet B.	Rift Valley fever in small ruminants, Senegal, 2003.	Emerg Infect Dis.	2005	Nov;11(11):1693-700.		inc	6	Senegal	sheep, goats	2	2003	2	logisitic regression mixed models	0	0	0	0	0	0	0	0	0	0	0
	222	Rigaudeau S, Micol R, Bricaire F, Bossi P.	[Viral encephalitis virus, a new bioterrorist menace].	Presse Med.	2005	Jan 29;34(2 Pt 2):161-8.		exc	0
	223	Espach A, Romito M, Nel LH, Viljoen GJ.	Development of a diagnostic one-tube RT-PCR for the detection of Rift Valley fever virus.	Onderstepoort J Vet Res.	2002	Sep;69(3):247-52.		exc	0
	224	Sang RC, Dunster LM.	The growing threat of arbovirus transmission and outbreaks in Kenya: a review.	East Afr Med J.	2001	78(12):655-61.		exc	0
	225	Woods CW, Karpati AM, Grein T, McCarthy N, Gaturuku P, Muchiri E, Dunster L, Henderson A, Khan AS, Swanepoel R, Bonmarin I, Martin L, Mann P, Smoak BL, Ryan M, Ksiazek TG, Arthur RR, Ndikuyeze A, Agata NN, Peters CJ; World Health Organization Hemorrhagic Fever Task Force..	An outbreak of Rift Valley fever in Northeastern Kenya, 1997-98.	Emerg Infect Dis.	2002	Feb;8(2):138-44.		human	6	Kenya	humans	1	1998	1	univariate, multivariate, poisson regression, generalised estimating equations used for nature of clusters	0	sheltering animals, male, age.	1	0	1	1	1	0	1	0	0
	226	Shawky S.	Rift valley fever.	Saudi Med J.	2000	Dec;21(12):1109-15.		exc	0
	227	Berns DS, Rager B.	Emerging infectious diseases: a cause for concern.	Isr Med Assoc J.	2000	Dec;2(12):919-23.		exc	0
	228	[No authors listed]	Rift Valley Fever, Yemen (update).	Wkly Epidemiol Rec.	2000	Oct 13;75(41):329-30.		exc	4	Yemen	human	1	2000		no info					1	0	0	0	0	0
	229	Rweyemamu M, Paskin R, Benkirane A, Martin V, Roeder P, Wojciechowski K.	Emerging diseases of Africa and the Middle East.	Ann N Y Acad Sci.	2000	916:61-70.		exc	0
	231	[No authors listed]	Rift Valley fever, Saudi Arabia, August-October 2000.	Wkly Epidemiol Rec.	2000	Nov 17;75(46):370-1.		exc	4
	234	Morrill JC, Mebus CA, Peters CJ.	Safety and efficacy of a mutagen-attenuated Rift Valley fever virus vaccine in cattle.	Am J Vet Res.	1997	Oct;58(10):1104-9.		exc	0
	235	Mweene AS, Pandey GS, Sinyangwe P, Nambota A, Samui K, Kida H.	Viral diseases of livestock in Zambia.	Jpn J Vet Res.	1996	Aug;44(2):89-105.		exc	0
	236	[No authors listed]	Rift Valley fever.	Wkly Epidemiol Rec.	1994	Mar 11;69(10):74-6.		exc	0
	237	Lancelot R, Gonzalez JP, Le Guenno B, Diallo BC, Gandega Y, Guillaud M.	[Descriptive epidemiology of Rift Valley fever in small ruminants in Southern Mauritania after the 1988 rainy season].	Rev Elev Med Vet Pays Trop.	1990	42(4):485-91.		exc	2
	238	Jouan A, Adam F, Riou O, Philippe B, Merzoug NO, Ksiazek T, Leguenno B, Digoutte JP.	[Evaluation of indicators of health in the area of Trarza during the epidemic of Rift Valley fever in 1987].	Bull Soc Pathol Exot.	1990	83(5):621-7.		exc	2
	239	Digoutte JP, Saluzzo JF, Adam F.	[Recent data on hemorrhagic fevers in West Africa].	Bull Soc Pathol Exot Filiales.	1985	78(5 Pt 2):874-8.		exc	0
	240	Eisa M.	Preliminary survey of domestic animals of the Sudan for precipitating antibodies to Rift Valley fever virus.	J Hyg (Lond).	1984	Dec;93(3):629-37.		inc	6	Sudan	sheep, cattle, goats, camels	1	1979	6	0	0	0	1	0	0	0	0	0	0	0	0
	241	Johnson BK, Ocheng D, Gitau LG, Gichogo A, Tukei PM, Ngindu A, Langatt A, Smith DH, Johnson KM, Kiley MP, Swanepoel R, Isaacson M.	Viral haemorrhagic fever surveillance in Kenya, 1980-1981.	Trop Geogr Med.	1983	Mar;35(1):43-7.		exc	0
	242	Coetzer JA.	[Brain teratology as a result of transplacental virus infection in ruminants].	J S Afr Vet Assoc.	1980	Sep;51(3):153-7.		exc	2
	243	Nevill EM.	The use of cattle to protect sheep from bluetongue infection.	J S Afr Vet Assoc.	1978	Jul;49(2):129-30.		exc	0
	244	Maurice Y.	[First serologic verification of the incidence of Wesselsbronn's disease and Rift Valley Fever in sheep and wild ruminants in Chad and Cameroon].	Rev Elev Med Vet Pays Trop.	1967	20(3):395-405.		exc	2
		Butenko AM.	[Arbovirus circulation in the Republic of Guinea].	Med Parazitol (Mosk).	1996	Apr-Jun;(2):40-5.		exc	2
		Vilanova-SÃ¡nchez A, SÃ¡nchez GalÃ¡n A, AndrÃ©s Moreno AM, Encinas HernÃ¡ndez JL, NÃºÃ±ez Cerezo V, Amesty Morello V, Chocarro Amatrianin G, MartÃ­nez MartÃ­nez L, MartÃ­nez-Urruta MJ, LÃ³pez SantamarÃ­a M.	[Gynecological abnormalities in patients with rectovestibular fistula].	Cir Pediatr.	2016	Apr 10;29(2):72-76.		exc	0
		Darwish MA, Imam IZ, Omar F.	A seroepidemiological study for Rift Valley fever virus in humans and domestic animals in Egypt.	J Egypt Public Health Assoc.	1978	53(3-4):153-62.		exc	0
		Samantaray A, Chandra A, Panigrahi S.	Amiodarone for the prevention of reperfusion ventricular fibrillation.	J Cardiothorac Vasc Anesth.	2010	Apr;24(2):239-43.	10.1053/j.jvca.2009.07.007.	exc	0
		Jordan TR, Patching GR, Milner AD.	Central fixations are inadequately controlled by instructions alone: implications for studying cerebral asymmetry.	Q J Exp Psychol A.	1998	May;51(2):371-91.		exc	0
		Browning A, Whiteside S.	Characteristics, management, and outcomes of repair of rectovaginal fistula among 1100 consecutive cases of female genital tract fistula in Ethiopia.	Int J Gynaecol Obstet.	2015	Oct;131(1):70-3.	10.1016/j.ijgo.2015.05.012.	exc	0
		Critoph C, Green G, Hayes H, Baumwol J, Lam K, Larbalestier R, Chih S.	Clinical Outcomes of Patients Treated With Pulmonary Vasodilators Early and in High Dose After Left Ventricular Assist Device Implantation.	Artif Organs.	2016	Jan;40(1):106-14.	10.1111/aor.12502.	exc	0
		Furukawa K, Motomura T, Hata A, Asai T, Yuri K, Iwahashi H, Tanaka A, Nosi Y.	Development of implantable right ventricular assist device.	ASAIO J.	2004	Nov-Dec;50(6):543-9.		exc	0
		Su D, Zheng W, Liu Y, Cong T, Sun Y, Shang Z, Wang K.	Different Combinations of Right Ventricular Longitudinal Velocity and Displacement Can Be Applied Effectively for Diagnosis of Right Heart Failure in Chinese Patients.	Heart Surg Forum.	2016	Aug 19;19(4):E153-9.	10.1532/hsf.1478.	exc	0
		Lu HR, Remeysen P, De Clerck F.	Does the antiarrhythmic effect of ischemic preconditioning in rats involve the L-arginine nitric oxide pathway?	J Cardiovasc Pharmacol.	1995	Apr;25(4):524-30.		exc	0
		Thenappan T, Gomberg-Maitland M.	Epidemiology of pulmonary hypertension and right ventricular failure in left heart failure.	Curr Heart Fail Rep.	2014	Dec;11(4):428-35.	10.1007/s11897-014-0216-6.	exc	0
		Naguib YA, Darwish NA, Osman E, Nagui AR, Thabet SM, El-halafawy AA.	Genital tract bleeding in IUD users and its relation to the device state.	J Egypt Soc Obstet Gynecol.	1979	Jan;5(1):43-9.		exc	0
		Nishimura T, Yasuda T, Gold HK, Leinbach RC, Boucher CA, McKusick KA, Strauss HW.	High-risk subgroup of inferior myocardial infarction: importance of anterior wall motion and right ventricular function.	Radiat Med.	1986	Oct-Dec;4(4):112-8.		exc	0
		Osman D, Monnet X, Castelain V, Anguel N, Warszawski J, Teboul JL, Richard C; French Pulmonary Artery Catheter Study Group..	Incidence and prognostic value of right ventricular failure in acute respiratory distress syndrome.	Intensive Care Med.	2009	Jan;35(1):69-76.	10.1007/s00134-008-1307-1.	exc	0
		Watanabe J, Ota M, Kawaguchi D, Shima H, Kaida S, Osada S, Kamimukai N, Kamiya N, Ishibe A, Watanabe K, Matsuyama R, Akiyama H, Ichikawa Y, Oba M, Endo I.	Incidence and risk factors for rectovaginal fistula after low anterior resection for rectal cancer.	Int J Colorectal Dis.	2015	Dec;30(12):1659-66.	10.1007/s00384-015-2340-5	exc	0
		Van Batavia JP, Fast AM, Nees SN, Mercado MA, Gaselberti A, Glassberg KI.	Incidence, significance and natural history of persistent retrograde venous flow after varicocelectomy in children and adolescents: correlation with catch-up growth.	J Urol.	2013	Aug;190(2):689-95.	10.1016/j.juro.2013.02.3195.	exc	0
		Kim H, Levine SC.	Inferring patterns of hemispheric specialization for individual subjects from laterality data: a two-task criterion.	Neuropsychologia.	1991	29(1):93-105.		exc	0
		Pérez-Terán P, Roca O, Rodríguez-Palomares J, Sacanell J, Leal S, Solé J, Rochera MI, Román A, Ruiz-Rodríguez JC, Gea J, Evangelista A, Masclans JR.	Influence of right ventricular function on the development of primary graft dysfunction after lung transplantation.	J Heart Lung Transplant.	2015	Nov;34(11):1423-9.	10.1016/j.healun.2015.05.026.	exc	0
		Craig ML.	Management of right ventricular failure in the era of ventricular assist device therapy.	Curr Heart Fail Rep.	2011	Mar;8(1):65-71.	10.1007/s11897-010-0043-3.	exc	0
		McNevin MS, Lee PY, Bax TW.	Martius flap: an adjunct for repair of complex, low rectovaginal fistula.	Am J Surg. 2007	2007	May;193(5):597-9		exc	0
		Murtuza B, Fenton M, Burch M, Gupta A, Muthialu N, Elliott MJ, Hsia TY, Tsang VT, Kostolny M.	Pediatric heart transplantation for congenital and restrictive cardiomyopathy.	Ann Thorac Surg.	2013	May;95(5):1675-84.	10.1016/j.athoracsur.2013.01.014.	exc	0
		Estrada VH, Franco DL, Moreno AA, Gambasica JA, Nunez CC.	Postoperative Right Ventricular Failure in Cardiac Surgery.	Cardiol Res.	2016	Dec;7(6):185-195.	10.14740/cr500e.	exc	0
		Yamaki T, Nozaki M, Sasaki K.	Predictive Values in the Progression of Chronic Venous Insufficiency Associated with Superficial Venous Incompetence.	Int J Angiol.	2000	Mar;9(2):95-98.		exc	0
		Fida N, Loebe M, Estep JD, Guha A.	Predictors and management of right heart failure after left ventricular assist device implantation.	Methodist Debakey Cardiovasc J.	2015	Jan-Mar;11(1):18-23.	10.14797/mdcj-11-1-18.	exc	0
		Koprivanac M, Kelava M, SiriÄ‡ F, Cruz VB, Moazami N, MihaljeviÄ‡ T.	Predictors of right ventricular failure after left ventricular assist device implantation.	Croat Med J.	2014	Dec;55(6):587-95.		exc	0
		Demidova MM, Carlson J, Erlinge D, Platonov PG.	Predictors of ventricular fibrillation at reperfusion in patients with acute ST-elevation myocardial infarction treated by primary percutaneous coronary intervention.	Am J Cardiol.	2015	Feb 15;115(4):417-22.	10.1016/j.amjcard.2014.11.025.	exc	0
		Kang G, Ha R, Banerjee D.	Pulmonary artery pulsatility index predicts right ventricular failure after left ventricular assist device implantation.	J Heart Lung Transplant.	2016	Jan;35(1):67-73.	10.1016/j.healun.2015.06.009.	exc	0
		Pai V, Desouza A, De Menezes JL, Saklani A.	Rectovaginal Fistula with Anastomotic Stricture Post Anterior Resection - Sphincter Preservation, a Viable Option.	Indian J Surg Oncol.	2015	Sep;6(3):256-8.	10.1007/s13193-015-0398-8.	exc	0
		Kosugi C, Saito N, Kimata Y, Ono M, Sugito M, Ito M, Sato K, Koda K, Miyazaki M.	Rectovaginal fistulas after rectal cancer surgery: Incidence and operative repair by gluteal-fold flap repair.	Surgery.	2005	Mar;137(3):329-36.		exc	0
		Brewer RJ, Cabrera R, El-Atrache M, Zafar A, Hrobowski TN, Nemeh HM, Selektor Y, Paone G, Williams CT, Velez M, Tita C, Morgan JA, Lanfear DE.	Relationship of tricuspid repair at the time of left ventricular assist device implantation and survival.	Int J Artif Organs.	2014	Nov;37(11):834-8.	10.5301/ijao.5000369.	exc	0
		Lo C, Murphy D, Summerhayes R, Quayle M, Burrell A, Bailey M, Marasco SF.	Right ventricular failure after implantation of continuous flow left ventricular assist device: analysis of predictors and outcomes.	Clin Transplant.	2015	Sep;29(9):763-70.	10.1111/ctr.12577.	exc	0
		Schuuring MJ, Bolmers PP, Mulder BJ, de Bruin-Bon RA, Koolbergen DR, Hazekamp MG, Lagrand WK, De Hert SG, de Beaumont EM, Bouma BJ.	Right ventricular function declines after cardiac surgery in adult patients with congenital heart disease.	Int J Cardiovasc Imaging.	2012	Apr;28(4):755-62.	10.1007/s10554-011-9892-4.	exc	0
		Kukucka M, Stepanenko A, Potapov E, Krabatsch T, Redlin M, Mladenow A, Kuppe H, Hetzer R, Habazettl H.	Right-to-left ventricular end-diastolic diameter ratio and prediction of right ventricular failure with continuous-flow left ventricular assist devices.	J Heart Lung Transplant.	2011	Jan;30(1):64-9.	10.1016/j.healun.2010.09.006.	exc	0
		Gray GC, Anderson BD, LaBeaud AD, Heraud JM, FÃ¨vre EM, Andriamandimby SF, Cook EA, Dahir S, de Glanville WA, Heil GL, Khan SU, Muiruri S, Olive MM, Thomas LF, Merrill HR, Merrill ML, Richt JA.	Seroepidemiological Study of Interepidemic Rift Valley Fever Virus Infection Among Persons with Intense Ruminant Exposure in Madagascar and Kenya.	Am J Trop Med Hyg.	2015	Dec;93(6):1364-70.	10.4269/ajtmh.15-0383.	human	6	Madagascar, Kenya	human	1	2010	3	chi2, fischers, multivariate unconditional logisitical regression. Backward elimination. Hosmer-Lemeshow ci2. P0.25, 0.05 in log model	0	0	2	0	0	0	1	1	1	0	0
		Albayrak H, Ozan E.	Seroepidemiological study of west nile virus and rift valley Fever virus in some of Mammalian species (herbivores) in northern Turkey.	J Arthropod Borne Dis.	2013	Apr 10;7(1):90-3.		exc	2
		Nanyingi MO, Muchemi GM, Thumbi SM, Ade F, Onyango CO, Kiama SG, Bett B.	Seroepidemiological Survey of Rift Valley Fever Virus in Ruminants in Garissa, Kenya.	Vector Borne Zoonotic Dis.	2016	Epub 2016 Dec 8.	10.1089/vbz.2016.1988.	inc	6	Kenya	Cattle, Sheep Goats	1	2013	1	univariate log regression, generalised mixed effect log reg model	0	age	2	1	0	0	1	1	0	1	1
		Hasebe F, Sato T, Ulaya WD, Nyambe I, Morita C.	Seroepidemiological survey on Rift Valley fever in Zambia.	Zentralbl Veterinarmed B.	1989	Jun;36(4):317-9.		exc	2
		Nduati RW, Muita JW.	Sexual abuse of children as seen at Kenyatta National Hospital.	East Afr Med J.	1992	Jul;69(7):350-4.		exc	0
		MichaÅ‚owski B, KrÃ³liczak G.	Sinistrals are rarely "right": evidence from tool-affordance processing in visual half-field paradigms.	Front Hum Neurosci.	2015	Mar 27;9:166.	10.3389/fnhum.2015.00166.	exc	0
		Umar S, Lee JH, de Lange E, Iorga A, Partow-Navid R, Bapat A, van der Laarse A, Saggar R, Saggar R, Ypey DL, Karagueuzian HS, Eghbali M.	Spontaneous ventricular fibrillation in right ventricular failure secondary to chronic pulmonary hypertension.	Circ Arrhythm Electrophysiol.	2012	Feb;5(1):181-90.	10.1161/CIRCEP.111.967265.	exc	0
		John BK, Cortes RA, Feinerman A, Somnay K.	Successful closure of a rectovaginal fistula by using an endoscopically placed Resolution clip.	Gastrointest Endosc.	2008	Jun;67(7):1192-5.	10.1016/j.gie.2007.12.057.	exc	0
		Swartz MT, Pennington DG, Ruzevich SA, McBride LR, Miller LW, Reedy JE, Termuhlen DF.	The incidence of isolated left ventricular failure in bridge-to-transplant candidates.	ASAIO Trans.	1989	Jul-Sep;35(3):730-3.		exc	0
		Mitani A, Kinoshita K, Toshima Y, Nakamura Y, Oe M, Fukamachi K, Sakamoto M, Kishizaki K, Tokunaga K.	The mechanism of protective effect of diltiazem on reperfusion-induced arrhythmias in isolated rat heart.	Jpn Circ J.	1990	an;54(1):117-25.		exc	0
		Collins C, Fitzgerald P, Kennedy DM, Corrigan T, Jerrams S, Bouchier-Hayes DJ.	The Tromped: a solution for flight-related deep vein thrombosis?	Angiology.	2008	Feb-Mar;59(1):72-6.	10.1177/0003319707305690.	exc	0
		Mathur R, Joshi N, Aggarwal G, Raikwar R, Shrivastava V, Mathur P, Raikwar P, Joshi R.	Urogenital fistulae: A prospective study of 50 cases at a tertiary care hospital.	Urol Ann.	2010	May;2(2):67-70.	10.4103/0974-7796.65114.	exc	0
		Kato TS, Farr M, Schulze PC, Maurer M, Shahzad K, Iwata S, Homma S, Jorde U, Takayama H, Naka Y, Gillam L, Mancini D.	Usefulness of two-dimensional echocardiographic parameters of the left side of the heart to predict right ventricular failure after left ventricular assist device implantation.	Am J Cardiol.	2012	Jan 15;109(2):246-51.	10.1016/j.amjcard.2011.08.040	exc	0
		Chen C, Barry D, Khatry SK, Klasen EM, Singh M, LeClerq SC, Katz J, Tielsch JM, Mullany LC.	Validation of an obstetric fistula screening questionnaire in rural Nepal: a community-based cross-sectional and nested case-control study with clinical examination.	BJOG.	2016	Epub 2016 Jul 27.	10.1111/1471-0528.14202.	exc	0
		Delis KT, Bountouroglou D, Mansfield AO.	Venous claudication in iliofemoral thrombosis: long-term effects on venous hemodynamics, clinical status, and quality of life.	Ann Surg.	2004	Jan;239(1):118-26.		exc	0
		Bouree, P.; Delaigue, S.; Bisaro, F.	A little known tropical zoonosis: The Rift valley fever	ANTIBIOTIQUES	2010	12		exc	2
		van der Wal, Fimme J.; Achterberg, Rene P.; de Boer, S. Matthijn; Boshra, Hani; Brun, Alejandro; Maassen, Catharina B. M.; Kortekaas, Jeroen	Bead-based suspension array for simultaneous detection of antibodies against the Rift Valley fever virus nucleocapsid and Gn glycoprotein	JOURNAL OF VIROLOGICAL METHODS	2012	183		exc	0
		Elliott, R. M.	Bunyaviruses and climate change	CLINICAL MICROBIOLOGY AND INFECTION	2009	15		exc	0
		Maze, Michael J.; Biggs, Holly M.; Rubach, Matthew P.; Galloway, Renee L.; Cash-Goldwasser, Shama; Allan, Kathryn J.; Halliday, Jo E. B.; Hertz, Julian T.; Saganda, Wilbrod; Lwezaula, Bingileki F.; Cleaveland, Sarah; Mmbaga, Blandina T.; Maro, Venance P.; Crump, John A.	Comparison of the Estimated Incidence of Acute Leptospirosis in the Kilimanjaro Region of Tanzania between 2007-08 and 2012-14	PLOS NEGLECTED TROPICAL DISEASES	2016	10	e0005165	exc	0
		Ajamma, Yvonne Ukamaka; Villinger, Jandouwe; Omondi, David; Salifu, Daisy; Onchuru, Thomas Ogao; Njoroge, Laban; Muigai, Anne W. T.; Masiga, Daniel K.	Composition and Genetic Diversity of Mosquitoes (Diptera: Culicidae) on Islands and Mainland Shores of Kenya's Lakes Victoria and Baringo	JOURNAL OF MEDICAL ENTOMOLOGY	2016	53		exc	0
		JOUAN, A; ADAM, F; RIOU, O; PHILIPPE, B; MERZOUG, NO; KSIAZEK, T; LEGUENNO, B; DIGOUTTE, JP	DESCRIPTIVE STUDY DURING RIFT-VALLEY FEVER EPIDEMIC IN MAURITANIA-TRARZA DISTRICT IN 1987	BULLETIN DE LA SOCIETE DE PATHOLOGIE EXOTIQUE	1990	83		exc	2
		Qing, T; Saijo, M; Lei, H; Niikura, M; Maeda, A; Ikegami, T; Wang, XJ; Kurane, I; Morikawa, S	Detection of immunoglobulin G to Crimean-Congo hemorrhagic fever virus in sheep sera by recombinant nucleoprotein-based enzyme-linked immunosorbent and immunofluorescence assays	JOURNAL OF VIROLOGICAL METHODS	2003	108		exc	0
		Pepin, M.; Paweska, J.; Bouloy, M.	Diagnostic specificity of ELISA-based tests for the detection of antibodies to Rift Valley Fever virus in French ruminants	REVUE DE MEDECINE VETERINAIRE	2010	161		exc	4
		REID, R; VANDERMEYDEN, CH; ERASMUS, BJ; MEYER, H; HAMILTON, AMP	ENCEPHALITIS AND CHORIORETINITIS ASSOCIATED WITH NEUROTROPIC AFRICAN HORSESICKNESS VIRUS-INFECTION IN LABORATORY WORKERS .2. OPHTHALMOLOGICAL FINDINGS	SOUTH AFRICAN MEDICAL JOURNAL	1992	81		exc	0
		Archer, Brett N.; Thomas, Juno; Weyer, Jacqueline; Cengimbo, Ayanda; Landoh, Dadja E.; Jacobs, Charlene; Ntuli, Sindile; Modise, Motshabi; Mathonsi, Moshe; Mashishi, Morton S.; Leman, Patricia A.; le Roux, Chantel; van Vuren, Petrus Jansen; Kemp, Alan; Paweska, Janusz T.; Blumberg, Lucille	Epidemiologic Investigations into Outbreaks of Rift Valley Fever in Humans, South Africa, 2008-2011	EMERGING INFECTIOUS DISEASES	2013	19		human	6	South Africa	Humans	1	2008 - 2011	1	0	0	0	0	0	1	0	0	0	0	0	0
		Zell, R	Global climate change and the emergence/re-emergence of infectious diseases	INTERNATIONAL JOURNAL OF MEDICAL MICROBIOLOGY	2004	293		exc	0
		Toussaint, J. -F; Kerkhofs, P.; De Clercq, K.	Influence of global climate changes on arboviruses spread	ANNALES DE MEDECINE VETERINAIRE	2006	150		exc	0
		Murthy, Raghav Alampalli; Dhanik, Arjun; Hale, Seth; Uppalapati, Lakshmi; Bethea, Brian; Meyer, Dan Marshall	Mechanical support for biventricular failure using the HeartWare (HVAD) pump	INDIAN JOURNAL OF THORACIC AND CARDIOVASCULAR SURGERY	2016	32		exc	0
		Klug, E; Almeida-Sampaio, AJS; Aupperle, H	Repair of the rectovaginal fistula in the mare - a new surgical approach	PFERDEHEILKUNDE	2001	17		exc	0
		Tambo, Ernest; Olalubi, Oluwasogo A.; Sacko, Moussa	Rift valley fever epidemic in Niger near border with Mali	LANCET INFECTIOUS DISEASES	2016	16		exc	0
		Fisman, D.	Seasonality of viral infections: mechanisms and unknowns	CLINICAL MICROBIOLOGY AND INFECTION	2012	18		exc	0
		Wernery, U.; Thomas, R.; Raghavan, R.; Syriac, G.; Joseph, S.; Georgy, N.	SEROEPIDEMIOLOGICAL STUDIES FOR THE DETECTION OF ANTIBODIES AGAINST 8 INFECTIOUS DISEASES IN DAIRY DROMEDARIES OF THE UNITED ARAB EMIRATES USING MODERN LABORATORY TECHNIQUES-PART II	JOURNAL OF CAMEL PRACTICE AND RESEARCH	2008	15		exc	4
		Spengler, Jessica R.; Bergeron, Eric; Rollin, Pierre E.	Seroepidemiological Studies of Crimean-Congo Hemorrhagic Fever Virus in Domestic and Wild Animals	PLOS NEGLECTED TROPICAL DISEASES	2016	10		exc	0
		Mohamed, A. M.; Ashshi, A. M.; Asghar, A. H.; El-Rahim, I. H. A. Abd; El-Shemi, A. G.; Zafar, T.	Seroepidemiological survey on Rift Valley fever among small ruminants and their close human contacts in Makkah, Saudi Arabia, in 2011	REVUE SCIENTIFIQUE ET TECHNIQUE-OFFICE INTERNATIONAL DES EPIZOOTIES	2014	33		exc	4
		Fukushi, Shuetsu; Tani, Hideki; Yoshikawa, Tomoki; Saijo, Masayuki; Morikawa, Shigeru	Serological Assays Based on Recombinant Viral Proteins for the Diagnosis of Arenavirus Hemorrhagic Fevers	VIRUSES-BASEL	2012	4		exc	0
		Chevalier, V.; Lancelot, R.; Diaite, A.; Mondet, B.; de Lamballerie, X.	Use of sentinel chickens to study the transmission dynamics of West Nile virus in a sahelian ecosystem	EPIDEMIOLOGY AND INFECTION	2008	136		exc	0
		Fall, Assane Gueye; Diaite, Amadou; Seck, Momar Talla; Bouyer, Jeremy; Lefrancois, Thierry; Vachiery, Nathalie; Aprelon, Rosalie; Faye, Ousmane; Konate, Lassana; Lancelot, Renaud	West Nile Virus Transmission in Sentinel Chickens and Potential Mosquito Vectors, Senegal River Delta, 2008-2009	INTERNATIONAL JOURNAL OF ENVIRONMENTAL RESEARCH AND PUBLIC HEALTH	2013	10		exc	0
		Thiongane Y, Thonnon J, Zeller H, Lo MM, Faty A, Diagne F, Gonzalez J, Akakpo JA, Fontenille D, Digoutte JP.	[Recent data on Rift Valley Fever epidemiology in Senegal].	BULLETIN DE LA SOCIETE DE PATHOLOGIE EXOTIQUE	1990	83		exc	3
		Paix MA1, Poveda JD, Malvy D, Bailly C, Merlin M, Fleury HJ.	[Serological study of the virus responsible for hemorrhagic fever in an urban population of Cameroon].	Bull Soc Pathol Exot Filiales.	1988	81		exc	3
		Janssen, Wiebke; Schymura, Yves; Novoyatleva, Tatyana; Kojonazarov, Baktybek; Boehm, Mario; Wietelmann, Astrid; Luitel, Himal; Murmann, Kirsten; Krompiec, Damian Richard; Tretyn, Aleksandra; Pullamsetti, Soni Savai; Weissmann, Norbert; Seeger, Werner; Ghofrani, Hossein Ardeschir; Schermuly, Ralph Theo	5-HT2B Receptor Antagonists Inhibit Fibrosis and Protect from RV Heart Failure	BIOMED RESEARCH INTERNATIONAL	2015	438403		exc	0
		Jaeckel, S.; Eiden, M.; Balkema-Buschmann, A.; Ziller, M.; van Vuren, P. Jansen; Paweska, J. T.; Groschup, M. H.	A novel indirect ELISA based on glycoprotein Gn for the detection of IgG antibodies against Rift Valley fever virus in small ruminants	RESEARCH IN VETERINARY SCIENCE	2013	95		exc	4
		KARK, JD; AYNOR, Y; PETERS, CJ	A RIFT-VALLEY FEVER VACCINE TRIAL .1. SIDE-EFFECTS AND SEROLOGIC RESPONSE OVER A 6-MONTH FOLLOW-UP	AMERICAN JOURNAL OF EPIDEMIOLOGY	1982	116		exc	4
		KARK, JD; AYNOR, Y; PETERS, CJ	A RIFT-VALLEY FEVER VACCINE TRIAL .2. SEROLOGICAL RESPONSE TO BOOSTER DOSES WITH A COMPARISON OF INTRADERMAL VERSUS SUBCUTANEOUS INJECTION	VACCINE	1985	3		exc	4
		KARK, JD; AYNOR, Y; BENMORDECHAI, Y; RONKUPER, N; PELEG, BA; PETERS, CJ	A SEROLOGICAL SURVEY OF RIFT-VALLEY FEVER ANTIBODIES IN THE NORTHERN SINAI	TRANSACTIONS OF THE ROYAL SOCIETY OF TROPICAL MEDICINE AND HYGIENE	1982	76		exc	4
		Schnabel, David; Feikin, Daniel; Njenga, Kariuki; Hightower, Allen; Omar, O. A.; Nguku, Patrick; Osman, Rashid; Farah, Omar; Mohamed, Ahmed; Breiman, Rob	A serosurvey of the Kenyan Somali herder population in Northeast province during the Rift Valley fever virus epidemic of 2006/07	AMERICAN JOURNAL OF TROPICAL MEDICINE AND HYGIENE	2007	77		exc	0
		Nicolas, Gaelle; Chevalier, Veronique; Tantely, Luciano Michael; Fontenille, Didier; Durand, Benoit	A Spatially Explicit Metapopulation Model and Cattle Trade Analysis Suggests Key Determinants for the Recurrent Circulation of Rift Valley Fever Virus in a Pilot Area of Madagascar Highlands	PLOS NEGLECTED TROPICAL DISEASES	2014	8		exc	2
		Arzt, J.; White, W. R.; Thomsen, B. V.; Brown, C. C.	Agricultural Diseases on the Move Early in the Third Millennium	VETERINARY PATHOLOGY	2010	47		exc	0
		Diallo, M; Ba, Y; Sall, AA; Diop, OM; Ndione, JA; Mondo, M; Girault, L; Mathiot, C	Amplification of the sylvatic cycle of dengue virus type 2, Senegal, 1999-2000: Entomologic findings and epidemiologic considerations	EMERGING INFECTIOUS DISEASES	2003	9		exc	0
		Abd El-Rahim, IHA; Abd El-Hakim, U; Hussein, M	An epizootic of Rift Valley fever in Egypt in 1997	Rev Sci Tech.	1999	Dec;18(3):741-8.		inc	6	Egypt	cattle, sheep	1	1997	6	0	0	0	1	0	1	0	0	0	0	0	0
		Nguku, Patrick M.; Sharif, S. K.; Mutonga, David; Amwayi, Samuel; Omolo, Jared; Mohammed, Omar; Farnon, Eileen C.; Gould, L. Hannah; Lederman, Edith; Rao, Carol; Sang, Rosemary; Schnabel, David; Feikin, Daniel R.; Hightower, Allen; Njenga, M. Kariuki; Breiman, Robert F.	An Investigation of a Major Outbreak of Rift Valley Fever in Kenya: 2006-2007	AMERICAN JOURNAL OF TROPICAL MEDICINE AND HYGIENE	2010	83		human	6	Kenya	humans	1	2006	1	Incidence rates	0	0	1	0	1	0	0	0	1	0	0
		Choudhury SR1, Khan NA1, Debnath PR1, Yadav PS1, Shah S1, Chadha R1.	Anorectal Agenesis with Rectovaginal Fistula: A Rare/Regional Variant.	J Indian Assoc Pediatr Surg.	2016	22		exc	0
		Xu, Fangling; Liu, Dongying; Nunes, Marcio R. T.; Travassos Da Rosa, Amelia P. A.; Tesh, Robert B.; Xiao, Shu-Yuan	Antigenic and genetic relationships among rift valley fever virus and other selected members of the genus Phlebovirus (Bunyaviridae)	Am J Trop Med Hyg.	2007	76		exc	0
		KINGSFORD, L	ANTIGENIC VARIANCE	Curr Top Microbiol Immunol.	1991	169		exc	0
		Kalbina I1, Lagerqvist N2, Moiane B3, Ahlm C4, Andersson S5, Strid Å6, Falk KI7.	Arabidopsis thaliana plants expressing Rift Valley fever virus antigens: Mice exhibit systemic immune responses as the result of oral administration of the transgenic plants.	Protein Expr Purif.	2016	127		exc	0
		MONLUN, E; ZELLER, H; LEGUENNO, B; TRAORELAMIZANA, M; HERVY, JP; ADAM, F; FERRARA, L; FONTENILLE, D; SYLLA, R; MONDO, M; DIGOUTTE, JP	ARBOVIRUS AFFECTING HUMANS IN SOUTHEASTERN SENEGAL - SURVEILLANCE IN HUMANS AND MOSQUITOS (1988-1991)	BULLETIN DE LA SOCIETE DE PATHOLOGIE EXOTIQUE	1993	86		exc	3
		Burt, Felicity J.; Goedhals, Dominique; Mathengtheng, Lehlohonolo	Arboviruses in southern Africa: are we missing something?	Future virology	2014	9		exc	0
		Hubalek, Zdenek; Rudolf, Ivo; Nowotny, Norbert	Arboviruses Pathogenic for Domestic and Wild Animals	Adv Virus Res.	2014	89		exc	0
		van der Riet FD, Sayed AR, Barnard BJ, van Tonder EM, Crouse WJ.	Arthropod-borne virus zoonosis surveillance in the Cape Province: 1. Prospective serological investigations for virus activity in the Beaufort West and Middelburg Districts during 1981.	J S Afr Vet Assoc.	1985	56		exc	1
		Ndengu M1, DE Garine-Wichatitsky M2, Pfukenyi DM1, Tivapasi M1, Mukamuri B2, Matope G2.	Assessment of community awareness and risk perceptions of zoonotic causes of abortion in cattle at three selected livestock-wildlife interface areas of Zimbabwe.	Epidemiol Infect.	2016	145		exc	0
		Eckerle, Isabella; Ehlen, Lukas; Kallies, Rene; Wollny, Robert; Corman, Victor M.; Cottontail, Veronika M.; Tschapka, Marco; Oppong, Samuel; Drosten, Christian; Mueller, Marcel A.	Bat Airway Epithelial Cells: A Novel Tool for the Study of Zoonotic Viruses	PLoS One.	2014	13		exc	0
		Horne, Kate McElroy; Vanlandingham, Dana L.	Bunyavirus-Vector Interactions	Viruses.	2014	13		exc	0
		Travassos da Rosa AP, Tesh RB, Pinheiro FP, Travassos da Rosa JF, Peterson NE.	Characterization of eight new phlebotomus fever serogroup arboviruses (Bunyaviridae: Phlebovirus) from the Amazon region of Brazil.	Am J Trop Med Hyg.	1983	32		exc	0
		Coupeau, Damien; Claine, Francois; Wiggers, Laetitia; Martin, Beer; Kirschvink, Nathalie; Muylkens, Benoit	Characterization of messenger RNA termini in Schmallenberg virus and related Simbuviruses	J Gen Virol.	2013	94		exc	0
		Dewey, RA; Semorile, LC; Grau, O; Crisci, JV	Cladistic analysis of Tospovirus using molecular characters	Mol Phylogenet Evol.	1997	8		exc	0
		Delmont, J	Clinical and biological aspects of arbovirus diseases	MEDECINE ET MALADIES INFECTIEUSES	2003	33		exc	0
		TOMORI, O	CLINICAL, VIROLOGICAL AND SEROLOGICAL RESPONSE OF THE WEST-AFRICAN DWARF SHEEP TO EXPERIMENTAL-INFECTION WITH DIFFERENT STRAINS OF RIFT VALLEY FEVER VIRUS	RESEARCH IN VETERINARY SCIENCE	1979	26		exc	0
		Fafetine JM1, Tijhaar E, Paweska JT, Neves LC, Hendriks J, Swanepoel R, Coetzer JA, Egberink HF, Rutten VP.	Cloning and expression of Rift Valley fever virus nucleocapsid (N) protein and evaluation of a N-protein based indirect ELISA for the detection of specific IgG and IgM antibodies in domestic ruminants.	VETERINARY MICROBIOLOGY	2007	121		exc	4
		Di Nardo, A.; Knowles, N. J.; Paton, D. J.	Combining livestock trade patterns with phylogenetics to help understand the spread of foot and mouth disease in sub-Saharan Africa, the Middle East and Southeast Asia	REVUE SCIENTIFIQUE ET TECHNIQUE-OFFICE INTERNATIONAL DES EPIZOOTIES	2011	30		exc	0
		Fafetine, Jose M.; van Vuren, Petrus Jansen; Paweska, Janusz T.	Comparison of a Recombinant Nucleocapsid IgG Indirect ELISA with an IgG Sandwich ELISA for the Detection of Antibodies to Rift Valley Fever Virus in Small Ruminants	VECTOR-BORNE AND ZOONOTIC DISEASES	2012	12		exc	0									1	0	0	0	0	0	0	0
		van Vuren PJ1, Paweska JT.	Comparison of enzyme-linked immunosorbent assay-based techniques for the detection of antibody to Rift Valley fever virus in thermochemically inactivated sheep sera.	VECTOR-BORNE AND ZOONOTIC DISEASES	2010	10		exc	4
		Kim HJ, Nah JJ, Moon JS, Ko YJ, Yoo HS, Kweon CH.	Competitive ELISA for the detection of antibodies to Rift Valley fever virus in goats and cattle.	JOURNAL OF VETERINARY MEDICAL SCIENCE	2012	74		exc	4
		Nicolas, Gaelle; Durand, Benoit; Duboz, Raphael; Rakotondravao, Rene; Chevalier, Veronique	Description and analysis of the cattle trade network in the Madagascar highlands: Potential role in the diffusion of Rift Valley fever virus	ACTA TROPICA	2013	126		exc	2
		Sanchez-Seco, MP; Echevarria, JM; Hernandez, L; Estevez, D; Navarro-Mari, JM; Tenorio, A	Detection and identification of Toscana and other phleboviruses by RT-nested-PCR assays with degenerated primers	JOURNAL OF MEDICAL VIROLOGY	2003	71		exc	0
		Lichoti JK1, Kihara A2, Oriko AA3, Okutoyi LA3, Wauna JO4, Tchouassi DP4, Tigoi CC4, Kemp S2, Sang R5, Mbabu RM1.	Detection of rift valley Fever virus interepidemic activity in some hotspot areas of kenya by sentinel animal surveillance, 2009-2012.	Vet Med Int.	2014	2014:379010.	10.1155/2014/379010.	inc	6	Kenya	sheep and goats	2	2010	1	General linear model	species	0	1	0	1	0	1	0	1	0	0
		Tingstrom, Olov; Lwande, Olivia Wesula; Naslund, Jonas; Spyckerelle, Iris; Engdahl, Cecilia; Von Schoenberg, Pontus; Ahlm, Clas; Evander, Magnus; Bucht, Goran	Detection of Sindbis and Inkoo Virus RNA in Genetically Typed Mosquito Larvae Sampled in Northern Sweden	VECTOR-BORNE AND ZOONOTIC DISEASES	2016	16		exc	0
		Ciufolini, MG; Fiorentini, C; Di Bonito, P; Mochi, S; Giorgi, C	Detection of Toscana virus specific immunoglobulins G and M by an enzyme-linked immunosorbent assay based on recombinant viral nucleoprotein	JOURNAL OF CLINICAL MICROBIOLOGY	1999	37		exc	0
		Paton, David J.; Taylor, Geraldine	Developing vaccines against foot-and-mouth disease and some other exotic viral diseases of livestock	PHILOSOPHICAL TRANSACTIONS OF THE ROYAL SOCIETY B-BIOLOGICAL SCIENCES	2011	366		exc	0
		Filone, Claire Marie; Heise, Mark; Doms, Robert W.; Bertolotti-Ciarlet, Andrea	Development and characterization of a Rift Valley fever virus cell-cell fusion assay using alphavirus replicon vectors	VIROLOGY	2006	356		exc	0
		Maquart, Marianne; Temmam, Sarah; Heraud, Jean-Michel; Leparc-Goffart, Isabelle; Cetre-Sossah, Catherine; Dellagi, Koussay; Cardinale, Eric; Pascalis, Herve	Development of real-time RT-PCR for the detection of low concentrations of Rift Valley fever virus	JOURNAL OF VIROLOGICAL METHODS	2014	195		exc	0
		Wilson, W. C.; Weingartl, H. M.; Drolet, B. S.; Dave, K.; Harpster, M. H.; Johnson, P. A.; Faburay, B.; Ruder, M. G.; Richt, J. A.; McVey, D. S.	Diagnostic Approaches for Rift Valley Fever	VACCINES AND DIAGNOSTICS FOR TRANSBOUNDARY ANIMAL DISEASES	2013	135		exc	0
		Memish ZA1, Masri MA1, Anderson BD1, Heil GL1, Merrill HR1, Khan SU1, Alsahly A1, Gray GC2.	Elevated antibodies against Rift Valley fever virus among humans with exposure to ruminants in Saudi Arabia.	AMERICAN JOURNAL OF TROPICAL MEDICINE AND HYGIENE Volume: 92 Issue: 4 Pages: 739-743 Published: APR 2015	2015	92		exc	4
		Soldan, SS; Gonzalez-Scarano, F	Emerging infectious diseases: The Bunyaviridae	J Neurovirol.	2005	11		exc	0
		Al-Hazmi, M; Ayoola, EA; Abdurahman, M; Banzal, S; Ashraf, J; El-Bushra, A; Hazmi, AE; Abdullah, M; Abbo, H; Elamin, A; Al-Sammani, E; Gadour, M; Menon, C; Hamza, M; Rahim, I; Hafez, M; Jambavalikar, M; Arishi, H; Aqeel, A	Epidemic rift valley fever in Saudi Arabia: A clinical study of severe illness in humans	Clin Infect Dis.	2003	1		exc	0
		Kortekaas, Jeroen; Kant, Jet; Vloet, Rianka; Cetre-Sossah, Catherine; Marianneau, Philippe; Lacote, Sandra; Banyard, Ashley C.; Jeffries, Claire; Eiden, Martin; Groschup, Martin; Jaeckel, Susanne; Hevia, Esther; Brun, Alejandro	European ring trial to evaluate ELISAs for the diagnosis of infection with Rift Valley fever virus	J Virol Methods.	2013	187		exc	4
		LOGAN, TM; LINTHICUM, KJ	EVALUATION OF A BRIQUET FORMULATION OF BACILLUS-THURINGIENSIS VAR ISRAELENSIS (H-14) AGAINST AEDES SPP AND CULEX SPP LARVAE IN DAMBOS IN KENYA	BIOCONTROL SCIENCE AND TECHNOLOGY	1992	2		exc	0
		Lam, Tommy Tsan-Yuk; Liu, Wei; Bowden, Thomas A.; Cui, Ning; Zhuang, Lu; Liu, Kun; Zhang, Yao-Yun; Cao, Wu-Chun; Pybus, Oliver G.	Evolutionary and molecular analysis of the emergent severe fever with thrombocytopenia syndrome virus	EPIDEMICS	2013	5		exc	0
		Jiao, Yongjun; Qi, Xian; Liu, Dapeng; Zeng, Xiaoyan; Han, Yewu; Guo, Xiling; Shi, Zhiyang; Wang, Hua; Zhou, Minghao	Experimental and Natural Infections of Goats with Severe Fever with Thrombocytopenia Syndrome Virus: Evidence for Ticks as Viral Vector	PLOS NEGLECTED TROPICAL DISEASES	2015	9		exc	0
		Wilson WC1, Davis AS2, Gaudreault NN3,4, Faburay B5, Trujillo JD6, Shivanna V7, Sunwoo SY8, Balogh A9, Endalew A10, Ma W11, Drolet BS12, Ruder MG13,14, Morozov I15, McVey DS16, Richt JA17.	Experimental Infection of Calves by Two Genetically-Distinct Strains of Rift Valley Fever Virus.	VIRUSES-BASEL	2016	8		exc	0
		Zhang, Yongning; Wu, Shaoqiang; Wang, Jianchang; Wernike, Kerstin; Lv, Jizhou; Feng, Chunyan; Zhang, Jihong; Wang, Caixia; Deng, Junhua; Yuan, Xiangfen; Lin, Xiangmei	Expression and purification of the nucleocapsid protein of Schmallenberg virus, and preparation and characterization of a monoclonal antibody against this protein	PROTEIN EXPRESSION AND PURIFICATION	2013	92		exc	0
		Elfadil AA1, Hasab-Allah KA, Dafa-Allah OM.	Factors associated with rift valley fever in south-west Saudi Arabia.	REVUE SCIENTIFIQUE ET TECHNIQUE-OFFICE INTERNATIONAL DES EPIZOOTIES	2006	25		exc	0
		JOUAN, A; COULIBALY, I; LENA, P; SARTHOU, JL; LEGUENNO, B; MEEGAN, J; KSIAZEK, T	FILTER-PAPER CONFETTI IN A SEROLOGICAL RIFT-VALLEY FEVER SURVEY	RESEARCH IN VIROLOGY	1989	140		exc	0
		Monaco, Federica; Cosseddu, Gian Mario; Doumbia, Baba; Madani, Hafsa; El Mellouli, Fatiha; Angel Jimenez-Clavero, Miguel; Sghaier, Soufien; Marianneau, Philippe; Cetre-Sossah, Catherine; Polci, Andrea; Lacote, Sandra; Lakhdar, Magtouf; Fernandez-Pinero, Jovita; Nassim, Chabane Sari; Pinoni, Chiara; Dondona, Andrea Capobianco; Gallardo, Carmina; Bouzid, Taoufiq; Conte, Annamaria; Bortone, Grazia; …	First External Quality Assessment of Molecular and Serological Detection of Rift Valley Fever in the Western Mediterranean Region	PLOS ONE	2015	10		exc	4
		Jaeckel, Susanne; Eiden, Martin; Dauber, Malte; Balkema-Buschmann, Anne; Brun, Alejandro; Groschup, Martin H.	Generation and application of monoclonal antibodies against Rift Valley fever virus nucleocapsid protein NP and glycoproteins Gn and Gc	ARCHIVES OF VIROLOGY	2014	159		exc	0
		Shoemaker, T; Boulianne, C; Vincent, MJ; Pezzanite, L; Al-Qahtani, MM; Al-Mazrou, Y; Khan, AS; Rollin, PE; Swanepoel, R; Ksiazek, TG; Nichol, ST	Genetic analysis of viruses associated with emergence of Rift Valley fever in Saudi Arabia and Yemen, 2000-01	EMERGING INFECTIOUS DISEASES	2002	8		exc	0
		Salmon-Rousseau, A.; Piednoir, E.; Cattoir, V.; de La Blanchardiere, A.	Hajj-associated infections	MEDECINE ET MALADIES INFECTIEUSES	2016	46		exc	0
		JOHNSON, ED; GONZALEZ, JP; GEORGES, A	HEMORRHAGIC-FEVER VIRUS ACTIVITY IN EQUATORIAL AFRICA - DISTRIBUTION AND PREVALENCE OF FILOVIRUS REACTIVE ANTIBODY IN THE CENTRAL-AFRICAN-REPUBLIC	TRANSACTIONS OF THE ROYAL SOCIETY OF TROPICAL MEDICINE AND HYGIENE	1993	87		exc	3
		Bird, Brian H.; Bawiec, Darcy A.; Ksiazek, Thomas G.; Shoemaker, Trevor R.; Nichol, Stuart T.	Highly sensitive and broadly reactive quantitative reverse transcription-PCR assay for high-throughput detection of rift valley fever virus	JOURNAL OF CLINICAL MICROBIOLOGY	2007	45		exc	0
		Crabtree, Mary B.; Kading, Rebekah C.; Mutebi, John-Paul; Lutwama, Julius J.; Miller, Barry R.	IDENTIFICATION OF HOST BLOOD FROM ENGORGED MOSQUITOES COLLECTED IN WESTERN UGANDA USING CYTOCHROME OXIDASE I GENE SEQUENCES	JOURNAL OF WILDLIFE DISEASES	2013	49		exc	0
		Paweska, JT; Burt, FJ; Anthony, F; Smith, SJ; Grobbelaar, AA; Croft, JE; Ksiazek, TG; Swanepoel, R	IgG-sandwich and IgM-capture enzyme-linked immunosorbent assay for the detection of antibody to Rift Valley fever virus in domestic ruminants	JOURNAL OF VIROLOGICAL METHODS	2003	113		exc	4
		Savellini, Gianni Gori; Di Genova, Giuseppa; Terrosi, Chiara; Di Bonito, Paola; Giorgi, Colomba; Valentini, Melissa; Docquier, Jean-Denis; Cusi, Maria Grazia	Immunization with Toscana virus N-Gc proteins protects mice against virus challenge	VIROLOGY	2008	375		exc	0
		Wanja, Elizabeth; Parker, Zahra F.; Odusami, Oluwakemi; Rowland, Tobin; Dave, Kirti; Dave, Sonia; Turell, Michael J.	Immuno-Chromatographic Wicking Assay for the Rapid Detection of Dengue Viral Antigens in Mosquitoes (Diptera: Culicidae)	JOURNAL OF MEDICAL ENTOMOLOGY	2014	51		exc	0
		Rusnak, Janice M.; Gibbs, Paul; Boudreau, Ellen; Clizbe, Denise P.; Pittman, Phillip	Immunogenicity and safety of an inactivated Rift Valley fever vaccine in a 19-year study	VACCINE	2011	29		exc	0
		Schwarz, TF	Imported vector- and rodent-borne virus infections - An introduction	ARCHIVES OF VIROLOGY	1996	11		exc	0
		Kading, Rebekah; Crabtree, Mary; Miller, Barry	Inactivation of infectious virus and serological detection of virus antigen in Rift Valley fever virus-exposed mosquitoes fixed with paraformaldehyde	JOURNAL OF VIROLOGICAL METHODS	2013	189		exc	0
		Paweska JT1, Smith SJ, Wright IM, Williams R, Cohen AS, Van Dijk AA, Grobbelaar AA, Croft JE, Swanepoel R, Gerdes GH.	Indirect enzyme-linked immunosorbent assay for the detection of antibody against Rift Valley fever virus in domestic and wild ruminant sera.	ONDERSTEPOORT JOURNAL OF VETERINARY RESEARCH	2003	70		exc	0
		KIM, H; LEVINE, SC	INFERRING PATTERNS OF HEMISPHERIC-SPECIALIZATION FOR INDIVIDUAL SUBJECTS FROM LATERALITY DATA - A 2-TASK CRITERION	NEUROPSYCHOLOGIA	1991	29		exc	0
		LaBeaud AD1, Muchiri EM, Ndzovu M, Mwanje MT, Muiruri S, Peters CJ, King CH.	Interepidemic Rift Valley fever virus seropositivity, northeastern Kenya.	EMERGING INFECTIOUS DISEASES	2008	14		human	6	kenya	humans	1	2006	3	chi2, multiple log regression. Hosemer lemehow test goodness of fit	0	age, location, gender, disposal of fetus	1	0	0	0	1	0	1	0	0
		Burt, Felicity Jane	Laboratory diagnosis of Crimean-Congo hemorrhagic fever virus infections	Future virology	2011	6		exc	0
		Ahmed, Ashraf M.; Hussein, Hamdy I.; El-Kersh, Talat A.; Al-Sheikh, Yazeed A.; Ayaad, Tahany H.; El-Sadawy, Hanan A.; Al-Mekhlafi, Fahd A.; Ibrahim, Mohamed S.; Al-Tamimi, Jameel; Nasr, Fahd A.	Larvicidal Activities of Indigenous Bacillus thuringiensis Isolates and Nematode Symbiotic Bacterial Toxins against the Mosquito Vector, Culex pipiens (Diptera: Culicidae)	Iranian Journal of Arthropod-Borne Diseases	2016	11		exc	0
		Bird, Brian H.; Githinji, Jane W. K.; Macharia, Joseph M.; Kasiiti, Jacqueline L.; Muriithi, Rees M.; Gacheru, Stephen G.; Musaa, Joseph O.; Towner, Jonathan S.; Reeder, Serena A.; Oliver, Jennifer B.; Stevens, Thomas L.; Erickson, Bobbie R.; Morgan, Laura T.; Khristova, Marina L.; Hartman, Amy L.; Comer, James A.; Rollin, Pierre E.; Ksiazek, Thomas G.; Nichol, Stuart T.	Multiple Virus Lineages Sharing Recent Common Ancestry Were Associated with a Large Rift Valley Fever Outbreak among Livestock in Kenya during 2006-2007	J. Virol.	2008	82		exc	0
		Davies, FG.	Observations on the epidemiology of Rift Valley fever in Kenya.	J Hyg (Lond).	1975	Oct;75(2):219-30.		inc	6	Kenya	cattle	1	1968	4	0	0	0	1	0	1	0	0	0	0	0	0
		Al-Hazmi, A; Al-Rajhi, AA; Abboud, EB; Ayoola, EA; Al-Hazmi, M; Saadi, R; Ahmed, N	Ocular complications of Rift Valley fever outbreak in Saudi Arabia	Ophthalmology.	2005	112		exc	0
		DuVall, Jacquelyn A.; Borba, Juliane C.; Shafagati, Nazly; Luzader, Deborah; Shukla, Nishant; Li, Jingyi; Kehn-Hall, Kylene; Kendall, Melissa M.; Feldman, Sanford H.; Landers, James P.	Optical Imaging of Paramagnetic Bead-DNA Aggregation Inhibition Allows for Low Copy Number Detection of Infectious Pathogens	PLoS One.	2015	11		exc	0
		Davies FG1, Kilelu E, Linthicum KJ, Pegram RG.	Patterns of Rift Valley fever activity in Zambia.	Epidemiol Infect.	1992	Feb;108(1):185-91.		inc	6	Zambia	cattle	2	1986	4	0	0	0	2	0	0	0	0	0	0	0	0
		Odhiambo C1, Venter M2, Lwande O1, Swanepoel R2, Sang R1.	Phylogenetic analysis of Bunyamwera and Ngari viruses (family Bunyaviridae, genus Orthobunyavirus) isolated in Kenya.	Epidemiol Infect.	2016	144		exc	0
		Liu, DY; Tesh, RB; da Rosa, APAT; Peters, CJ; Yang, ZQ; Guzman, H; Xiao, SY	Phylogenetic relationships among members of the genus Phlebovirus (Bunyaviridae) based on partial M segment sequence analyses	J Gen Virol.	2003	84		exc	0
		LEVITT, J; POLSON, A	PHYSICAL + SEROLOGICAL INVESTIGATION OF RIFT VALLEY FEVER ANTIGENS	J Hyg (Lond).	1964	62		exc	0
		Gould, EA; Higgs, S; Buckley, A; Gritsun, TS	Potential arbovirus emergence and implications for the United Kingdom	Emerg Infect Dis.	2006	12		exc	0
		Ba, K; Mathiot, C; Diallo, M; Lochouarn, L; Kane, Y; Abdalahi, MO; Granjon, L	Preliminary study on some rodents of southern Mauritania as reservoir of human pathogenic viruses	AFRICAN SMALL MAMMALS	2001			exc	0
		Zaki, A; Coudrier, D; Yousef, AI; Fakeeh, A; Bouy, A; Billecocq, A	Production of monoclonal antibodies against Rift Valley fever virus Application for rapid diagnosis tests (virus detection and ELISA) in human sera	JOURNAL OF VIROLOGICAL METHODS	2006	131		exc	2
		Wallace DB1, Ellis CE, Espach A, Smith SJ, Greyling RR, Viljoen GJ.	Protective immune responses induced by different recombinant vaccine regimes to Rift Valley fever.	VACCINE	2006	24		exc	0
		Njenga, M. Kariuki; Njagi, Leonard; Thumbi, S. Mwangi; Kahariri, Samuel; Githinji, Jane; Omondi, Eunice; Baden, Amy; Murithi, Mbabu; Paweska, Janusz; Ithondeka, Peter M.; Ngeiywa, Kisa J.; Dungu, Baptiste; Donadeu, Meritxell; Munyua, Peninah M.	Randomized Controlled Field Trial to Assess the Immunogenicity and Safety of Rift Valley Fever Clone 13 Vaccine in Livestock	PLOS NEGLECTED TROPICAL DISEASES	2015	9		exc	0
		ARTHUR, RR; ELSHARKAWY, MS; COPE, SE; BOTROS, BA; OUN, S; MORRILL, JC; SHOPE, RE; HIBBS, RG; DARWISH, MA; IMAM, IZE	RECURRENCE OF RIFT-VALLEY FEVER IN EGYPT	LANCET	1993	342		human	6	Egypt	humans	1	1993	1	0	0	0	1	0	0	0	0	0	0	0	0
		Baba, Marycelin; Villinger, Jandouwe; Masiga, Daniel K.	Repetitive dengue outbreaks in East Africa: A proposed phased mitigation approach may reduce its impact	REVIEWS IN MEDICAL VIROLOGY	2016	26		exc	0
		El-Harrak M, Martín-Folgar R, Llorente F, Fernández-Pacheco P, Brun A, Figuerola J, Jiménez-Clavero MA.	Rift Valley and West Nile virus antibodies in camels, North Africa.	Emerg Infect Dis.	2011	Dec;17(12):2372-4.	10.3201/eid1712.110587.	inc	6	Morocco	camels	1	2009	3	chi2	age and location	0	1	0	0	0	0	0	0	0	0
		Andriamandimby, Soa Fy; Randrianarivo-Solofoniaina, Armand Eugene; Jeanmaire, Elisabeth M.; Ravololomanana, Lisette; Razafimanantsoa, Lanto Tiana; Rakotojoelinandrasana, Tsanta; Razainirina, Josette; Hoffmann, Jonathan; Ravalohery, Jean-Pierre; Rafisandratantsoa, Jean-Theophile; Rollin, Pierre E.; Reynes, Jean-Marc	Rift Valley Fever during Rainy Seasons, Madagascar, 2008 and 2009	EMERGING INFECTIOUS DISEASES	2010	16		exc	0
		Fafetine, Jose M.; Coetzee, Peter; Mubemba, Benjamin; Nhambirre, Ofelia; Neves, Luis; Coetzer, J. A. W.; Venter, Estelle H.	Rift Valley Fever Outbreak in Livestock, Mozambique, 2014	Emerg Infect Dis.	2016	Dec;22(12):2165-2167.	10.3201/eid2212.160310.	inc	6	Mozambique	sheep and goats	1	2014	1	0	0	0	1	0	1	0	0	0	0	0	0
		Nabeth P1, Kane Y, Abdalahi MO, Diallo M, Ndiaye K, Ba K, Schneegans F, Sall AA, Mathiot C.	Rift Valley fever outbreak, Mauritania, 1998: seroepidemiologic, virologic, entomologic, and zoologic investigations.	Emerg Infect Dis.	2001	Nov-Dec;7(6):1052-4.		human and liv	6	Mauritania	sheep, goats, humans	1	1998	1	0	0	0	1	0	1	0	0	0	0	0	0
		Allam IH, Feinsod FM, Scott RM, Peters CJ, Saah AJ, Ghaffar SA, el Said S, Darwish MA.	Rift Valley fever surveillance in mobile sheep flocks in the Nile Delta.	Am J Trop Med Hyg.	1986	Sep;35(5):1055-60.		inc	6	Egypt	sheep	1	1984	2	0	0	0	1	0	0	0	1	0	0	0	1
		Bird BH1, Maartens LH, Campbell S, Erasmus BJ, Erickson BR, Dodd KA, Spiropoulou CF, Cannon D, Drew CP, Knust B, McElroy AK, Khristova ML, Albariño CG, Nichol ST.	Rift Valley fever virus vaccine lacking the NSs and NSm genes is safe, nonteratogenic, and confers protection from viremia, pyrexia, and abortion following challenge in adult and pregnant sheep.	JOURNAL OF VIROLOGY	2011	85		exc	0
		Niklasson B, Peters CJ, Bengtsson E, Norrby E.	Rift Valley fever virus vaccine trial: study of neutralizing antibody response in humans.	VACCINE	1985	3		exc	0
		Pretorius A1, Oelofsen MJ, Smith MS, van der Ryst E.	Rift Valley fever virus: a seroepidemiologic study of small terrestrial vertebrates in South Africa.	AMERICAN JOURNAL OF TROPICAL MEDICINE AND HYGIENE	1997	57		wildlife	6	South Africa	small teresetial vertebrates	cross sectional	1986	3	0	0	0	2	0	0	0	1	0	0	0	0
		Adeyeye, Adewale A.; Ekong, Pius S.; Pilau, Nicholas N.	Rift Valley fever: the Nigerian story	VETERINARIA ITALIANA	2011	47		exc	0
		OLLOY, A; ZELLER, H; MASSOUMOU, A; AKAKPO, AJ	RIFT-VALLEY FEVER EPIDEMIOLOGY IN TROPICAL AFRICA .3. SEROLOGICAL SURVEY ON CATTLE IN CONGO	REVUE DE MEDECINE VETERINAIRE	1994	145		exc	2
		AKAKPO, AJ; SALUZZO, JF; BADA, R; BORNAREL, P; SARRADIN, P	RIFT-VALLEY FEVER EPIDEMIOLOGY IN WEST AFRICA .2. A SHEEP AND GOAT SEROSURVEY IN NIGER	BULLETIN DE LA SOCIETE DE PATHOLOGIE EXOTIQUE	1991	84		exc	2
		AKAKPO, AJ; SOME, MJR; BORNAREL, P; JOUAN, A; GONZALEZ, JP	RIFT-VALLEY FEVER EPIDEMIOLOGY IN WEST-AFRICA .1. A DOMESTIC RUMINANT SEROSURVEY IN BURKINA FASO	BULLETIN DE LA SOCIETE DE PATHOLOGIE EXOTIQUE	1989	82		exc	2
		FONTENILLE, D; TRAORELAMIZANA, M; ZELLER, H; MONDO, M; DIALLO, M; DIGOUTTE, JP	RIFT-VALLEY FEVER IN WESTERN AFRICA - ISOLATIONS FROM AEDES MOSQUITOS DURING AN INTEREPIZOOTIC PERIOD - SHORT REPORT	AMERICAN JOURNAL OF TROPICAL MEDICINE AND HYGIENE	1995	52		exc	0		mos
		Anyangu, Amwayi S.; Gould, L. Hannah; Sharif, Shahnaaz K.; Nguku, Patrick M.; Omolo, Jared O.; Mutonga, David; Rao, Carol Y.; Lederman, Edith R.; Schnabel, David; Paweska, Janusz T.; Katz, Mark; Hightower, Allen; Njenga, M. Kariuki; Feikin, Daniel R.; Breiman, Robert F.	Risk Factors for Severe Rift Valley Fever Infection in Kenya, 2007	AMERICAN JOURNAL OF TROPICAL MEDICINE AND HYGIENE	2010	83		human	6	Kenya	humans	1	2006	1	CHI2, PAR, multivariate	0	consumed or handled sick animals, herdsman	2	0	1	1	1	0	1	1	0
		von Teichman B1, Engelbrecht A, Zulu G, Dungu B, Pardini A, Bouloy M.	Safety and efficacy of Rift Valley fever Smithburn and Clone 13 vaccines in calves.	VACCINE	2011	29		exc	0
		Alhaj, Moataz	Safety and Efficacy Profile of Commercial Veterinary Vaccines against Rift Valley Fever: A Review Study	JOURNAL OF IMMUNOLOGY RESEARCH	2016			exc	0
		Pittman, Phillip R.; McClain, David; Quinn, Xiaofei; Coonan, Kevin M.; Mangiafico, Joseph; Makuch, Richard S.; Morrill, John; Peters, Clarence J.	Safety and immunogenicity of a mutagenized, live attenuated Rift Valley fever vaccine, MP-12, in a Phase 1 dose escalation and route comparison study in humans	VACCINE	2016	34		exc	0
		Lo MM, Mbao V1, Sierra P, Thiongane Y, Diop M, Donadeu M, Dungu B.	Safety and immunogenicity of Onderstepoort Biological Products' Rift Valley fever Clone 13 vaccine in sheep and goats under field conditions in Senegal.	ONDERSTEPOORT JOURNAL OF VETERINARY RESEARCH	2015	82		exc	0
		Morrill, John C.; Laughlin, Richard C.; Lokugamage, Nandadeva; Pugh, Roberta; Sbrana, Elena; Weise, William J.; Adams, L. Garry; Makino, Shinji; Peters, C. J.	Safety and immunogenicity of recombinant Rift Valley fever MP-12 vaccine candidates in sheep	VACCINE	2013	31		exc	4
		Lena, P.; Bureau, E.; Reynard, S.; Sabatier, P.; Bruyas, S.; Zeller, H.	Sero-survey for West Nile in wild birds in The Dombes Wetlands (01, Ain. France) in 2001: absence of detection of viral activity.	REVUE DE MEDECINE VETERINAIRE	2006	157		exc	0
		Gudo, Eduardo Samo; Lesko, Birgitta; Vene, Sirkka; Lagerqvist, Nina; Candido, Sandra Isabel; de Deus, Nilsa Razao; Pinto, Felix Dinis; Pinto, Gabriela; Monteiro, Vanessa; Evaristo, Virginia Lara; Bhatt, Nilesh; Manhica, Ivan; Falk, Kerstin I.	Seroepidemiologic Screening for Zoonotic Viral Infections, Maputo, Mozambique	EMERGING INFECTIOUS DISEASES	2016	22		human	6	Mozambique	humans	1	2012	4	0	0	0	1	0	0	0	0	0	0	0	0
		Singh, Harpal; Shimojima, Masayuki; Fukushi, Shuetsu; Fukuma, Aiko; Tani, Hideki; Yoshikawa, Tomoki; Taniguchi, Satoshi; Yang, Ming; Sugamata, Masami; Morikawa, Shigeru; Saijo, Masayuki	Serologic assays for the detection and strain identification of Pteropine orthoreovirus	EMERGING MICROBES & INFECTIONS	2016	5		exc	0
		Rissmann M1, Eiden M1, El Mamy BO2, Isselmou K2, Doumbia B3, Ziegler U1, Homeier-Bachmann T4, Yahya B2, Groschup MH1	Serological and genomic evidence of Rift Valley fever virus during inter-epidemic periods in Mauritania.	Epidemiol Infect. 2017	2016	Apr;145(5):1058-1068.	10.1017/S0950268816003022.	inc	6	Mauritania	sheep, goats, cattle, camels	1	2012	3	linear regression, fischers exact test	0	0	1	0	0	0	1	0	0	0	0
		GEORGES, AJ; WAHID, SA; MEUNIER, DYM; GEORGES, MC; SALUZZO, JF; PETERS, CJ; MCCORMICK, JB; GONZALEZ, JP	SEROLOGICAL EQUIVALENCE OF ENDEMIC ZINGA VIRUS AND RIFT-VALLEY FEVER VIRUS IN CENTRAL-AFRICAN-REPUBLIC	LANCET	1983	1		exc	0
		Dellagi K1,2, Salez N3, Maquart M4, Larrieu S5, Yssouf A6, Silaï R6, Leparc-Goffart I4, Tortosa P1,2, de Lamballerie X3.	Serological Evidence of Contrasted Exposure to Arboviral Infections between Islands of the Union of Comoros (Indian Ocean).	PLOS NEGLECTED TROPICAL DISEASES	2016	10		human	6	Comoros	human	1	2011	1	CHI2 Fischers	0	0	1	0	0	0	1	0	1	1	0
		Gudo ES1, Pinto G2, Weyer J3, le Roux C3, Mandlaze A2, José AF2, Muianga A2, Paweska JT3,4.	Serological evidence of rift valley fever virus among acute febrile patients in Southern Mozambique during and after the 2013 heavy rainfall and flooding: implication for the management of febrile illness.	VIROLOGY JOURNAL	2016	13		human	6	Mozambique	humans	1	2013	1	Kruskall wallis test, log reg	0	0	1	1	0	0	1	1	0	0	0
		Bureau, E.; Murri, S.; Kane, Y.; Clerquin, Y.; Zeller, H.; Lena, P.	Serological evidence of West Nile virus in the great white pelican (Pelecanus onocrotalus)	VETERINARY RECORD	2008	163		exc	0
		BINN, LN; GIBBS, CJ; AULISIO, CG; RANDALL, R; HARRISON, VR	SEROLOGICAL REACTIONS IN A CASE OF RIFT VALLEY FEVER	AMERICAN JOURNAL OF TROPICAL MEDICINE AND HYGIENE	1963	12		exc	4
		Shope RE, Peters CJ, Walker JS.	Serological relation between Rift Valley fever virus and viruses of phlebotomus fever serogroup.	LANCET	1980	1		exc	0
		Kim, Hyun Joo; Park, Jee-Yong; Jeoung, Hye-Young; Yeh, Jung-Yong; Cho, Yun-Sang; Choi, Jeong-Soo; Lee, Ji-Youn; Cho, In-Soo; Yoo, Han-Sang	Serological surveillance studies confirm the Rift Valley fever virus free status in South Korea	TROPICAL ANIMAL HEALTH AND PRODUCTION	2015	47		exc	4
		SCOTT, RM; FEINSOD, FM; ALLAM, IH; KSIAZEK, TG; PETERS, CJ; BOTROS, BAM; DARWISH, MA	SEROLOGICAL TESTS FOR DETECTING RIFT-VALLEY FEVER VIRAL ANTIBODIES IN SHEEP FROM THE NILE DELTA	JOURNAL OF CLINICAL MICROBIOLOGY	1986	24		exc	3
		Wu, Wei; Zhang, Shuo; Qu, Jing; Zhang, Quanfu; Li, Chuan; Li, Jiandong; Jin, Cong; Liang, Mifang; Li, Dexin	Simultaneous detection of IgG antibodies associated with viral hemorrhagic fever by a multiplexed Luminex-based immunoassay	VIRUS RESEARCH	2014	187		exc	4
		Hysom, David A.; Naraghi-Arani, Pejman; Elsheikh, Maher; Carrillo, A. Celena; Williams, Peter L.; Gardner, Shea N.	Skip the Alignment: Degenerate, Multiplex Primer and Probe Design Using K-mer Matching Instead of Alignments	PLOS ONE	2012	7		exc	0
		Sindato, Calvin; Stevens, Kim B.; Karimuribo, Esron D.; Mboera, Leonard E. G.; Paweska, Janusz T.; Pfeiffer, Dirk U.	Spatial Heterogeneity of Habitat Suitability for Rift Valley Fever Occurrence in Tanzania: An Ecological Niche Modelling Approach	PLOS NEGLECTED TROPICAL DISEASES	2016	10		exc	2
		Lagerqvist, N.; Moiane, B.; Bucht, G.; Fafetine, J.; Paweska, J. T.; Lundkvist, A.; Falk, K. I.	Stability of a formalin-inactivated Rift Valley fever vaccine: Evaluation of a vaccination campaign for cattle in Mozambique	VACCINE	2012	30		exc	0
		Al-Afaleq, A. I.; Abu-Elzein, E. M. E.; Hegazy, A. A.; Al-Naeem, A.	Surveillance of camels (Camelus dromedarius) to detect antibodies against viral diseases in Saudi Arabia	JOURNAL OF CAMEL PRACTICE AND RESEARCH	2007	14		exc	4
		Boushab, B. M.; Savadogo, M.; Sow, S. M.; Soufiane, S.	Survey of investigation around cases of Rift Valley Fever at Tagant, Mauritania	REVUE D EPIDEMIOLOGIE ET DE SANTE PUBLIQUE	2015	63		exc	3
		Wilder-Smith, Annelies	The Hajj pilgrimage: Public health consequences of the largest people mass movement	Population Dynamics and Infectious Diseases in Asia	2006			exc	0
		Davies FG1, Ochieng P, Walker AR.	The occurrence of ephemeral fever in Kenya, 1968-1988.	VETERINARY MICROBIOLOGY	1990	22		exc	0
		Elfadil AA1, Hasab-Allah KA, Dafa-Allah OM, Elmanea AA.	The persistence of rift valley fever in the Jazan region of Saudi Arabia.	REVUE SCIENTIFIQUE ET TECHNIQUE-OFFICE INTERNATIONAL DES EPIZOOTIES	2006	25		exc	4
		Al-Hamdan NA, Panackal AA, Al Bassam TH, Alrabea A, Al Hazmi M, Al Mazroa Y, Al Jefri M, Khan AS, Ksiazek TG.	The Risk of Nosocomial Transmission of Rift Valley Fever.	PLOS NEGLECTED TROPICAL DISEASES	2015	9		exc	4
		Olive, Marie-Marie; Goodman, Steven M.; Reynes, Jean-Marc	THE ROLE OF WILD MAMMALS IN THE MAINTENANCE OF RIFT VALLEY FEVER VIRUS	JOURNAL OF WILDLIFE DISEASES	2012	48		exc	1		wildlife
		Al-Afaleq, Adel I.; Hussein, Mansour F.	The Status of Rift Valley Fever in Animals in Saudi Arabia: A Mini Review	VECTOR-BORNE AND ZOONOTIC DISEASES	2011	11		exc	0
		Paweska, JT; Barnard, BJH; Williams, R	The use of sucrose-acetone-extracted Rift Valley fever virus antigen derived from cell culture in an indirect enzyme-linked immunosorbent assay and haemagglutination-inhibition test	ONDERSTEPOORT JOURNAL OF VETERINARY RESEARCH	1995	62		exc	0
		Beeching, Nick J.; Fletcher, Tom E.; Hill, David R.; Thomson, Gail L.	Travellers and viral haemorrhagic fevers: what are the risks?	Int J Antimicrob Agents.	2010	36		exc	0
		Nusinovici, Simon; Monestiez, Pascal; Seegers, Henri; Beaudeau, Francois; Fourichon, Christine	Using Animal Performance Data to Evidence the Under-Reporting of Case Herds during an Epizootic: Application to an Outbreak of Bluetongue in Cattle	PLoS One.	2014	17		exc	0
		Naslund, Jonas; Lagerqvist, Nina; Habjan, Matthias; Lundkvist, Ake; Evander, Magnus; Ahlm, Clas; Weber, Friedemann; Bucht, Goran	Vaccination with virus-like particles protects mice from lethal infection of Rift Valley Fever Virus	Virology.	2009	15		exc	0
		Ellis, Charlotte E.; Mareledwane, Vuyokazi E.; Williams, Roy; Wallace, David B.; Majiwa, Phelix A. O.	Validation of an ELISA for the concurrent detection of total antibodies (IgM and IgG) to Rift Valley fever virus	Onderstepoort J Vet Res.	2014	27		exc	4
		Williams, Roy; Ellis, Charlotte Elizabeth; Smith, Shirley Jacqueline; Potgieter, Christiaan Abraham; Wallace, David; Mareledwane, Vuyokazi Epipodia; Majiwa, Phelix Antipas Ochola	Validation of an IgM antibody capture ELISA based on a recombinant nucleoprotein for identification of domestic ruminants infected with Rift Valley fever virus	J Virol Methods.	2011	177		exc	0
		Ndiaye, El Hadji; Fall, Gamou; Gaye, Alioune; Bob, Ndeye Sakha; Talla, Cheikh; Diagne, Cheikh Tidiane; Diallo, Diawo; Yamar, B. A.; Dia, Ibrahima; Kohl, Alain; Sall, Amadou Alpha; Diallo, Mawlouth	Vector competence of Aedes vexans (Meigen), Culex poicilipes (Theobald) and Cx. quinquefasciatus Say from Senegal for West and East African lineages of Rift Valley fever virus	Parasit Vectors.	2016	20	10.1186/s13071-016-1383-y.	exc	0
		Bosco-Lauth, Angela M.; Calvert, Amanda E.; Root, J. Jeffrey; Gidlewski, Tom; Bird, Brian H.; Bowen, Richard A.; Muehlenbachs, Atis; Zaki, Sherif R.; Brault, Aaron C.	Vertebrate Host Susceptibility to Heartland Virus	Emerg Infect Dis.	2016	22	10.3201/eid2212.160472.	exc	0
		Arishi, Haider M.; Aqeel, Ali Y.; Al Hazmi, Mohamed M.	Vertical transmission of fatal Rift Valley fever in a newborn	Ann Trop Paediatr.	2006	26		exc	0
		Antonis AF1, Kortekaas J, Kant J, Vloet RP, Vogel-Brink A, Stockhofe N, Moormann RJ.	Vertical transmission of Rift Valley fever virus without detectable maternal viremia.	Vector Borne Zoonotic Dis.	2013	13	10.1089/vbz.2012.1160.	exc	0
		Rigaudeau, S; Micol, R; Bricaire, F; Bossi, P	Viral encephalitis virus, a new bioterrorist menace	Presse Med.	2005	29		exc	0
		Wernery, Ulrich	Zoonoses in the Arabian Peninsula	Saudi Med J.	2014	35		exc	0
		Zheng H, Guo T, Wu Y, Li C, Cai S, Liu F, Xu Y.	Rectovaginal fistula after low anterior resection in Chinese patients with colorectal cancer.	Oncotarget.	2017			exc	0
		Lala A, Guo Y, Xu J, Esposito M, Morine K, Karas R, Katz SD, Hochman JS, Burkhoff D, Kapur NK.	Right Ventricular Dysfunction in Acute Myocardial Infarction Complicated by Cardiogenic Shock: A Hemodynamic Analysis of the Should We Emergently Revascularize Occluded Coronaries for Cardiogenic Shock (SHOCK) Trial and Registry.	J Card Fail.	2017			exc	0
		Wang D, Chen J, Zhu L, Sang M, Yu F, Zhou Q.	Surgical Repair of Rectovaginal Fistula Using the Modified Martius Procedure: a Step by Step Guide.	J Minim Invasive Gynecol.	2017			exc	0
		Grossi-Soyster EN, Banda T, Teng CY, Muchiri EM, Mungai PL, Mutuku FM, Gildengorin G, Kitron U, King CH, Desiree Labeaud A.	Rift Valley Fever Seroprevalence in Coastal Kenya.	Am J Trop Med Hyg.	2017			human	6	Kenya	human	1	2009	1	principle component analysis. Chi2	age, low se, villages,less likely to own lsnd or vehicle	0	1	0	0	0	1	1	1	0	0
		Cook EAJ, Grossi-Soyster EN, de Glanville WA, Thomas LF, Kariuki S, Bronsvoort BMC, Wamae CN, LaBeaud AD, FÃ¨vre EM.	The sero-epidemiology of Rift Valley fever in people in the Lake Victoria Basin of western Kenya.	PLoS Negl Trop Dis.	2017			human	6	kenya	human	1	2010	3	logistical regression, confidence intervals model diagnostics	increasing age, owning goat, slaughtering cattle, sheltering goat and sheep in house,.	age. Being slaughter man	1	1	0	1	1	0	1	0	0
		FÃ¨vre EM, de Glanville WA, Thomas LF, Cook EAJ, Kariuki S, Wamae CN.	An integrated study of human and animal infectious disease in the Lake Victoria crescent small-holder crop-livestock production system, Kenya.	BMC Infect Dis.	2017			inc	6	kenya	people and cattle	1	2010	1	wald statistics	-	-	0	0	0	1	1	0	1	1	0
		Rissmann M, Eiden M, Wade A, Poueme R, Abdoulkadiri S, Unger H, Ziegler U, Homeier T, Groschup MH.	Evidence for enzootic circulation of Rift Valley fever virus among livestock in Cameroon.	Acta Trop.	2017			inc	6	Cameroon	sheep, goat	1	2013	2	chi2	0	0	2	0	0	1	0	0	0	1	0
		Choudhury SR, Khan NA, Debnath PR, Yadav PS, Shah S, Chadha R.	Anorectal Agenesis with Rectovaginal Fistula: A Rare/Regional Variant.	J Indian Assoc Pediatr Surg.	2017			exc	0
		Bellavia D, Iacovoni A, Scardulla C, Moja L, Pilato M, Kushwaha SS, Senni M, Clemenza F, Agnese V, Falletta C, Romano G, Maalouf J, Dandel M.	Prediction of right ventricular failure after ventricular assist device implant: systematic review and meta-analysis of observational studies.	Eur J Heart Fail.	2017			exc	0
		Mohamedali B, Doukky R, Karavalos K, Avery E, Bhat G.	Mean Arterial Pressure to Central Venous Pressure Ratio: A Novel Marker for Right Ventricular Failure After Left Ventricular Assist Device Placement.	J Card Fail.	2017			exc	0
		Estrada VH, Franco DL, Moreno AA, Gambasica JA, Nunez CC.	Postoperative Right Ventricular Failure in Cardiac Surgery.	Cardiol Res.	2016			exc	0
		Zayat R, Menon AK, Goetzenich A, Schaelte G, Autschbach R, Stoppe C, Simon TP, Tewarie L, Moza A.	Benefits of ultra-fast-track anesthesia in left ventricular assist device implantation: a retrospective, propensity score matched cohort study of a four-year single center experience.	J Cardiothorac Surg.	2017			exc	0
		Ndengu M, DE Garine-Wichatitsky M, Pfukenyi DM, Tivapasi M, Mukamuri B, Matope G.	Assessment of community awareness and risk perceptions of zoonotic causes of abortion in cattle at three selected livestock-wildlife interface areas of Zimbabwe.	Epidemiol Infect.	2017			exc	0
		Mroz C, Gwida M, El-Ashker M, Ziegler U, Homeier-Bachmann T, Eiden M, Groschup MH.	Rift Valley fever virus infections in Egyptian cattle and their prevention.	Transbound Emerg Dis.	2017			inc	6	Egypt	cattle	1	2013	3	wilcoxon, shapiro- wilk	immunized farms and non-immunised farms	0	2	1	0	0	1	0	0	0	1
		Chen C, Barry D, Khatry SK, Klasen EM, Singh M, LeClerq SC, Katz J, Tielsch JM, Mullany LC.	Validation of an obstetric fistula screening questionnaire in rural Nepal: a community-based cross-sectional and nested case-control study with clinical examination.	BJOG.	2017			exc	0
		Chawla R1, Pundlik GA1, Chaudhry R2, Thakur C1.	Rickettsial retinitis: Direct bacterial infection or an immune-mediated response?	Indian J Ophthalmol. 2017 Oct;65(10):1038-1041. doi: 10.4103/ijo.IJO_369_17.	2017			exc	0
		Wichgers Schreur PJ1, Paweska JT2, Kant J3, Kortekaas J3.	A novel highly sensitive, rapid and safe Rift Valley fever virus neutralization test	J Virol Methods. 2017 Oct;248:26-30. doi: 10.1016/j.jviromet.2017.06.001. Epub 2017 Jun 3.	2017			exc	0
		Gür S1, Kale M2, Erol N3, Yapici O4, Mamak N5, Yavru S4.	The first serological evidence for Rift Valley fever infection in the camel, goitered gazelle and Anatolian water buffaloes in Turkey	Trop Anim Health Prod. 2017 Oct;49(7):1531-1535. doi: 10.1007/s11250-017-1359-8. Epub 2017 Aug 31.	2017			exc	4
		Helmy YA1,2, El-Adawy H3,4, Abdelwhab EM5.	A Comprehensive Review of Common Bacterial, Parasitic and Viral Zoonoses at the Human-Animal Interface in Egypt	Pathogens. 2017 Jul 21;6(3). pii: E33. doi: 10.3390/pathogens6030033.	2017			exc	0
		Sas MA1, Mertens M1, Isselmou E2, Reimer N3, El Mamy BO2, Doumbia B2, Groschup MH1.	Crimean-Congo Hemorrhagic Fever Virus-Specific Antibody Detection in Cattle in Mauritania	Vector Borne Zoonotic Dis. 2017 Aug;17(8):582-587. doi: 10.1089/vbz.2016.2084. Epub 2017 Jun 12.	2017			exc	0
		Métras R1, Fournié G2, Dommergues L3, Camacho A1,4, Cavalerie L5,6,7,8, Mérot P9, Keeling MJ10,11,12, Cêtre-Sossah C5,6, Cardinale E5,6, Edmunds WJ1.	Drivers for Rift Valley fever emergence in Mayotte: A Bayesian modelling approach	PLoS Negl Trop Dis. 2017 Jul 21;11(7):e0005767. doi: 10.1371/journal.pntd.0005767. eCollection 2017 Jul.	2017			exc	1
		Bellavia D1, Iacovoni A2, Scardulla C1, Moja L3, Pilato M1, Kushwaha SS4, Senni M2, Clemenza F1, Agnese V1, Falletta C1, Romano G1, Maalouf J4, Dandel M5.	Prediction of right ventricular failure after ventricular assist device implant: systematic review and meta-analysis of observational studies	Eur J Heart Fail. 2017 Jul;19(7):926-946. doi: 10.1002/ejhf.733. Epub 2017 Mar 31.	2017			exc	0
		Maganga GD1,2, Abessolo Ndong AL1, Mikala Okouyi CS2, Makiala Mandanda S1, N'Dilimabaka N1, Pinto A1, Agossou E3, Cossic B3, Akue JP1, Leroy EM1,4.	Serological Evidence for the Circulation of Rift Valley Fever Virus in Domestic Small Ruminants in Southern Gabon	Vector Borne Zoonotic Dis. 2017 Jun;17(6):443-446. doi: 10.1089/vbz.2016.2065. Epub 2017 Apr 7.	2017			inc	6	gabon	goats, sheep	1	2014	1	logistic regression	no risk factors significant		1	0	1	0	1	0	0	0	0
		Bett B1, Said MY1, Sang R2, Bukachi S3, Wanyoike S4, Kifugo SC1, Otieno F1, Ontiri E1, Njeru I5, Lindahl J1,6,7, Grace D1.	Effects of flood irrigation on the risk of selected zoonotic pathogens in an arid and semi-arid area in the eastern Kenya	PLoS One. 2017 May 31;12(5):e0172626. doi: 10.1371/journal.pone.0172626. eCollection 2017.	2017			exc	0
		Ahmed AM1,2, Hussein HI3, El-Kersh TA4, Al-Sheikh YA4, Ayaad TH1,5, El-Sadawy HA6, Al-Mekhlafi FA7,8, Ibrahim MS4, Al-Tamimi J1, Nasr FA7.	Larvicidal Activities of Indigenous Bacillus thuringiensis Isolates and Nematode Symbiotic Bacterial Toxins against the Mosquito Vector, Culex pipiens (Diptera: Culicidae	J Arthropod Borne Dis. 2017 May 27;11(2):260-277. eCollection 2017 Jun.	2017			exc	0
		Mroz C1, Gwida M2, El-Ashker M3, El-Diasty M4, El-Beskawy M5, Ziegler U1, Eiden M1, Groschup MH6.	Seroprevalence of Rift Valley fever virus in livestock during inter-epidemic period in Egypt, 2014/15	BMC Vet Res. 2017 Apr 5;13(1):87. doi: 10.1186/s12917-017-0993-8.	2017			inc	6	Egypt	camels, sheep, goats, buffalo	1	2014	3	0	0	0	1	0	0	0	1	0	0	0	0
		Zakham F1, Al-Habal M1, Taher R1,2, Alaoui A3, El Mzibri M4.	Viral hemorrhagic fevers in the Tihamah region of the western Arabian Peninsula	PLoS Negl Trop Dis. 2017 Apr 6;11(4):e0005322. doi: 10.1371/journal.pntd.0005322. eCollection 2017 Apr.	2017			exc	4
		Mbanzulu KM1, Wumba R2, Mukendi JK3, Zanga JK3, Shija F4, Bobanga TL2, Aloni MN5, Misinzo G4.	Mosquito-borne viruses circulating in Kinshasa, Democratic Republic of the Congo	Int J Infect Dis. 2017 Apr;57:32-37. doi: 10.1016/j.ijid.2017.01.016. Epub 2017 Jan 30.	2017			exc	0
		Thomson GR1,2, Penrith ML1,2.	Eradication of Transboundary Animal Diseases: Can the Rinderpest Success Story be Repeated?	Transbound Emerg Dis. 2017 Apr;64(2):459-475. doi: 10.1111/tbed.12385. Epub 2015 Jun 23.	2017			exc	0
		Hassine TB, Amdouni J1, Monaco F, Savini G, Sghaier S, Selimen IB, Chandoul W, Hamida KB, Hammami S.	Emerging vector-borne diseases in dromedaries in Tunisia: West Nile, bluetongue, epizootic haemorrhagic disease and Rift Valley fever	Onderstepoort J Vet Res. 2017 Mar 31;84(1):e1-e3. doi: 10.4102/ojvr.v84i1.1316.	2017			inc	6	Tunisia	camels	1	2016	1	0	0	0	1	0	0	0	1	0	0	0	0
		Bob NS1, Bâ H2, Fall G1, Ishagh E3, Diallo MY4, Sow A1,5, Sembene PM6, Faye O1, El Kouri B2, Sidi ML7, Sall AA1.	Detection of the Northeastern African Rift Valley Fever Virus Lineage During the 2015 Outbreak in Mauritania	Open Forum Infect Dis. 2017 Jun 16;4(2):ofx087. doi: 10.1093/ofid/ofx087. eCollection 2017 Spring.	2017			human	6	Mauritania	humans	1	2015	1	0	0	0	0	0	1	0	2	0	0	0	0
		Lancelot R1,2, Béral M2,3,4, Rakotoharinome VM5, Andriamandimby SF6, Héraud JM6, Coste C7,2, Apolloni A7,2, Squarzoni-Diaw C8, de La Rocque S7,2,9,10, Formenty PB11, Bouyer J7,2, Wint GR12, Cardinale E2,3,4.	Drivers of Rift Valley fever epidemics in Madagascar	Proc Natl Acad Sci U S A. 2017 Jan 31;114(5):938-943. doi: 10.1073/pnas.1607948114. Epub 2017 Jan 17.	2017			exc	0
		Rissmann M1, Ulrich R2, Schröder C2, Hammerschmidt B2, Hanke D3, Mroz C1, Groschup MH1, Eiden M4.	Vaccination of alpacas against Rift Valley fever virus: Safety, immunogenicity and pathogenicity of MP-12 vaccine	Vaccine. 2017 Jan 23;35(4):655-662. doi: 10.1016/j.vaccine.2016.12.003. Epub 2016 Dec 21.	2017			exc	0
		Umuhoza T1, Berkvens D, Gafarasi I, Rukelibuga J, Mushonga B, Biryomumaisho S.	Seroprevalence of Rift Valley fever in cattle along the Akagera-Nyabarongo rivers, Rwanda	J S Afr Vet Assoc. 2017 Jan 20;88(0):e1-e5. doi: 10.4102/jsava.v88i0.1379.	2017			inc	6	Rwanda	cattle	1	2012	1	logistic regression, multivariable analysis	0	exotic breed, age	1	0	0	0	1	0	0	0	0
		Aichetou Mint Mohamed Lemine,1,2 Mohamed Aly Ould Lemrabott,1 Moina Hasni Ebou,1 Khadijetou Mint Lekweiry,1 Mohamed Salem Ould Ahmedou Salem,1 Khyarhoum Ould Brahim,1 Mohamed Ouldabdallahi Moukah,1 Issa Nabiyoullahi Ould Bouraya,3 Cecile Brengues,4 Jean-François Trape,4 Leonardo Basco,5 Hervé Bogreau,5,6 Frédéric Simard,4 Ousmane Faye,2 and Ali Ould Mohamed Salem Boukhary	Mosquitoes (Diptera: Culicidae) in Mauritania: a review of their biodiversity, distribution and medical importance	Parasit Vectors. 2017; 10: 35.	2017			exc	0
		Elizabeth Anne Jessie Cook,1,2 William Anson de Glanville,1,2 Lian Francesca Thomas,1,2 Samuel Kariuki,3Barend Mark de Clare Bronsvoort,4,5 and Eric Maurice Fèvre2,6	Working conditions and public health risks in slaughterhouses in western Kenya	BMC Public Health. 2017; 17: 14.	2017			exc	0
		Marie-Marie Olive,a,1,2 Vladimir Grosbois,1 Annelise Tran,1 Lalaina Arivony Nomenjanahary,2 Mihaja Rakotoarinoro,2 Soa-Fy Andriamandimby,2 Christophe Rogier,3,4,5 Jean-Michel Heraud,2,* and Veronique Chevalier1,*	Reconstruction of Rift Valley fever transmission dynamics in Madagascar: estimation of force of infection from seroprevalence surveys using Bayesian modelling	Sci Rep. 2017; 7: 39870.	2017			exc	0

## Sheet: Data dictionary
Data Library
Systematic Review Search
Authors	Authors of paper
Title	Title of paper
Journal	Journal of paper
Year	Year paper was published
Volume	Journal volume
DOI
Inc/Exc	Include or excluded from systematic review
Reasoning	Reason for exclusion
no seroprevalence data	0
data in another paper	1
not in english language	2
year not recorded	3
not an african region	4
Included in study	5
Country	Country study conducted in
Livestock	Livestock surveyed in paper
Type of study
Cross sectional	1
Longitudinal	2
Cross&Long	3
Cohort	4
Case control	5
Year of study	Year seroprevalence study was undertaken
Diagnostic test	Diagnostic tests used in seroprevalence study
Not stated	0
ELISA	1
VNT	2
ELISA & VNT	3
Indirect immunofluorescence	4
Haemaglutination and VNT	5
Others	6
Stats test	Statistical tests used in seroprevalence study
Statistical test not used	0
Univariate	Risk factors significant in univariate analysis
Multivariate	Risk factors significant in multivariate analysis
Diagnostic eval
Not stated	0
Referenced	1
Instructions	2
Sensitivity	Sensitivity and Specificity of diagnostic test recorded in study
no	0
yes	1
Epidemic period	If study was conducted during an outbreak
IEP	0
Outbreak	1
Post outbreak	2
Randomisation	Randomisation carried out in study
no	0
yes	1
Recruitment	Recruitment carried out in study
no	0
yes	1
Exclusions	Exclusion criteria for study
no	0
yes	1
Eligibility	Eligibility criteria for study
no	0
yes	1
Power	Power Calculation conducted for study
no	0
yes	1
Vaccination	History of RVFV vaccination
Not stated	0
Not vaccinated	1
Vaccinated	2
Prevalence worksheet
Typeofstudy
Cross-sectional	1
Longitudinal	2
Cohort	3
Case-control	4

## Sheet: Prevalence
	Title	Country	Sample size	Camels	Goats	Sheep	cattle	humans	wildlife	StudyYear	Typeofstudy	outbreak
Nakouné E, Kamgang B, Berthet N, Manirakiza A, Kazanji M.	Rift Valley Fever Virus Circulating among Ruminants, Mosquitoes and Humans in the Central African Republic	Central African Republic	1271	-	5	12.9	7.8	16.7	-	2010	1	0
Blomström AL, Scharin I, Stenberg H, Figueiredo J, Nhambirre O, Abilio A, Berg, M, Fafetine J.	Seroprevalence of Rift Valley fever virus in sheep and goats in Zambézia, Mozambique.	Mozambique	368	-	25.1	44.2	-	-	-	2013	1	0
Lwande OW, Paul GO, Chiyo PI, Ng'ang'a E, Otieno V, Obanda V, Evander M.	Spatio-temporal variation in prevalence of Rift Valley fever: a post-epidemic serum survey in cattle and wildlife in Kenya.	Kenya		-	-	-	0	-	-	2008	1	1
Lwande OW, Paul GO, Chiyo PI, Ng'ang'a E, Otieno V, Obanda V, Evander M.	Spatio-temporal variation in prevalence of Rift Valley fever: a post-epidemic serum survey in cattle and wildlife in Kenya.	Kenya		-	-	-	0	-	17.4	2008	1	1
Lwande OW, Paul GO, Chiyo PI, Ng'ang'a E, Otieno V, Obanda V, Evander M.	Spatio-temporal variation in prevalence of Rift Valley fever: a post-epidemic serum survey in cattle and wildlife in Kenya.	Kenya		-	-	-	0	-	9.6	2009	1	1
Lwande OW, Paul GO, Chiyo PI, Ng'ang'a E, Otieno V, Obanda V, Evander M.	Spatio-temporal variation in prevalence of Rift Valley fever: a post-epidemic serum survey in cattle and wildlife in Kenya.	Kenya		-	-	-	0	-	0	2010	1	1
Lwande OW, Paul GO, Chiyo PI, Ng'ang'a E, Otieno V, Obanda V, Evander M.	Spatio-temporal variation in prevalence of Rift Valley fever: a post-epidemic serum survey in cattle and wildlife in Kenya.	Kenya		-	-	-	0	-	17.7	2011	1	1
Lwande OW, Paul GO, Chiyo PI, Ng'ang'a E, Otieno V, Obanda V, Evander M.	Spatio-temporal variation in prevalence of Rift Valley fever: a post-epidemic serum survey in cattle and wildlife in Kenya.	Kenya		-	-	-	0	-	25	2012	1	1
Lwande OW, Paul GO, Chiyo PI, Ng'ang'a E, Otieno V, Obanda V, Evander M.	Spatio-temporal variation in prevalence of Rift Valley fever: a post-epidemic serum survey in cattle and wildlife in Kenya.	Kenya		-	-	-	0	-	0	2013	1	1
Lwande OW, Paul GO, Chiyo PI, Ng'ang'a E, Otieno V, Obanda V, Evander M.	Spatio-temporal variation in prevalence of Rift Valley fever: a post-epidemic serum survey in cattle and wildlife in Kenya.	Kenya		-	-	-	0	-	11.6	2014	1	1
Jori F, Alexander KA, Mokopasetso M, Munstermann S, Moagabo K, Paweska JT.	Serological Evidence of Rift Valley Fever Virus Circulation in Domestic Cattle and African Buffalo in Northern Botswana (2010-2011).	Botswana	888	-	-	-	5.7	-	12.7	2010	1	0
Sindato C, Pfeiffer DU, Karimuribo ED, Mboera LE, Rweyemamu MM, Paweska JT. A	Spatial Analysis of Rift Valley Fever Virus Seropositivity in Domestic Ruminants in Tanzania.	Tanzania	1435	-	21.9	29.7	27.8	-	-	2013	1	0
Boussini H, Lamien CE, Nacoulma OG, Kaboré A, Poda G, Viljoen G.	Prevalence of Rift Valley fever in domestic ruminants in the central and northern regions of Burkina Faso.	Burkina Faso	520	-	17.5	20	22.5	-	-	2005	1	0
Abdallah MM, Adam IA, Abdalla TM, Abdelaziz SA, Ahmed ME, Aradaib IE.	A survey of rift valley fever and associated risk factors among the one-humped camel (Camelus dromedaries) in Sudan.	Sudan	240	9.6	-	-	-	-	-	2014	1	0
Swai ES, Sindato C.	Seroprevalence of Rift Valley fever virus infection in camels (dromedaries) in northern Tanzania.	Tanzania	109	27.5	-	-	-	-	-	2010	1	0
Owange NO, Ogara WO, Affognon H, Peter GB, Kasiiti J, Okuthe S, Onyango-Ouma W, Landmann T, Sang R, Mbabu M.	Occurrence of rift valley fever in cattle in Ijara district, Kenya.	Kenya	1396	-	-	-	13.1	-	-	2012	2	0
Roger M, Beral M, Licciardi S, Soulé M, Faharoudine A, Foray C, Olive MM, Maquart M, Soulaimane A, Madi Kassim A, Cêtre-Sossah C, Cardinale E.	Evidence for circulation of the rift valley fever virus among livestock in the union of Comoros.	Comoros	275	-	27.6	-	27.6	-	-	2011	1	0
Roger M, Beral M, Licciardi S, Soulé M, Faharoudine A, Foray C, Olive MM, Maquart M, Soulaimane A, Madi Kassim A, Cêtre-Sossah C, Cardinale E.	Evidence for circulation of the rift valley fever virus among livestock in the union of Comoros.	Comoros	191	-	7.85	-	7.85	-	-	2010	2	0
Kifaro EG, Nkangaga J, Joshua G, Sallu R, Yongolo M, Dautu G, Kasanga CJ.	Epidemiological study of Rift Valley fever virus in Kigoma, Tanzania.	Tanzania	411	-	4.7	12.5	-	-	-	2011	1	0
Di Nardo A, Rossi D, Saleh SM, Lejlifa SM, Hamdi SJ, Di Gennaro A, Savini G, Thrusfield MV.	Evidence of Rift Valley fever seroprevalence in the Sahrawi semi-nomadic pastoralist system, Western Sahara.	Western Sahara	982	0.97	0.97	0.97	-	-	-	2008	1	0
Jäckel S, Eiden M, El Mamy BO, Isselmou K, Vina-Rodriguez A, Doumbia B, Groschup MH.	Molecular and serological studies on the Rift Valley fever outbreak in Mauritania in 2010.	Mauritania	93	45	69	69	13	-	-	2010	4	1
Lernout T, Cardinale E, Jego M, Desprès P, Collet L, Zumbo B, Tillard E, Girard S, Filleul L.	Rift valley fever in humans and animals in Mayotte, an endemic situation?	Mayotte	198	-	22.4	22.4	26.8	4.1	-	2010	2	0
Sumaye RD, Geubbels E, Mbeyela E, Berkvens D.	Inter-epidemic transmission of Rift Valley fever in livestock in the Kilombero River Valley, Tanzania: a cross-sectional survey.	Tanzania	1680	-	11.86	11.37	11.03	-	-	2011	1	0
Britch SC, Binepal YS, Ruder MG, Kariithi HM, Linthicum KJ, Anyamba A, Small JL, Tucker CJ, Ateya LO, Oriko AA, Gacheru S, Wilson WC.	Rift Valley fever risk map model and seroprevalence in selected wild ungulates and camels from Kenya.	Kenya	56	7.2	-	-	-	-	-	2000	1	0
Britch SC, Binepal YS, Ruder MG, Kariithi HM, Linthicum KJ, Anyamba A, Small JL, Tucker CJ, Ateya LO, Oriko AA, Gacheru S, Wilson WC.	Rift Valley fever risk map model and seroprevalence in selected wild ungulates and camels from Kenya.	Kenya	56	57.1	-	-	-	-	-	2007	1	2
Lagerqvist N, Moiane B, Mapaco L, Fafetine J, Vene S, Falk KI.	Antibodies against Rift Valley fever virus in cattle, Mozambique.	Mozambique	404	-	-	-	36.9	-	-	2010	1	0
Caron A, Miguel E, Gomo C, Makaya P, Pfukenyi DM, Foggin C, Hove T, de Garine-Wichatitsky M.	Relationship between burden of infection in ungulate populations and wildlife/livestock interfaces.	Zimbabwe	120	-	-	-	12.1	-	5.3	2008	1	0
Cêtre-Sossah C, Pédarrieu A, Guis H, Defernez C, Bouloy M, Favre J, Girard S, Cardinale E, Albina E.	Prevalence of Rift Valley Fever among ruminants, Mayotte.	Mayotte	29	-	13.79	-	-	-	-	2007	1	0
Cêtre-Sossah C, Pédarrieu A, Guis H, Defernez C, Bouloy M, Favre J, Girard S, Cardinale E, Albina E.	Prevalence of Rift Valley Fever among ruminants, Mayotte.	Mayotte	301	-	-	-	10.6	-	-	2007	1	0
Cêtre-Sossah C, Pédarrieu A, Guis H, Defernez C, Bouloy M, Favre J, Girard S, Cardinale E, Albina E.	Prevalence of Rift Valley Fever among ruminants, Mayotte.	Mayotte	130	-	-	-	22.66	-	-	2004	1	0
Cêtre-Sossah C, Pédarrieu A, Guis H, Defernez C, Bouloy M, Favre J, Girard S, Cardinale E, Albina E.	Prevalence of Rift Valley Fever among ruminants, Mayotte.	Mayotte	130	-	-	-	3.1	-	-	2005	1	0
Cêtre-Sossah C, Pédarrieu A, Guis H, Defernez C, Bouloy M, Favre J, Girard S, Cardinale E, Albina E.	Prevalence of Rift Valley Fever among ruminants, Mayotte.	Mayotte	130	-	-	-	12.31	-	-	2006	1	0
Cêtre-Sossah C, Pédarrieu A, Guis H, Defernez C, Bouloy M, Favre J, Girard S, Cardinale E, Albina E.	Prevalence of Rift Valley Fever among ruminants, Mayotte.	Mayotte	130	-	-	-	30.95	-	-	2007	1	0
Cêtre-Sossah C, Pédarrieu A, Guis H, Defernez C, Bouloy M, Favre J, Girard S, Cardinale E, Albina E.	Prevalence of Rift Valley Fever among ruminants, Mayotte.	Mayotte	79	-	-	-	37	-	-	2007	1	0
Chevalier V, Rakotondrafara T, Jourdan M, Heraud JM, Andriamanivo HR, Durand B, Ravaomanana J, Rollin PE, Rakotondravao R.	An unexpected recurrent transmission of Rift Valley fever virus in cattle in a temperate and mountainous area of Madagascar.	Madagascar	894	-	-	-	28	-	-	2009	1	1
Jeanmaire EM, Rabenarivahiny R, Biarmann M, Rabibisoa L, Ravaomanana F, Randriamparany T, Andriamandimby SF, Diaw CS, Fenozara P, de La Rocque S, Reynes JM.	Prevalence of Rift Valley fever infection in ruminants in Madagascar after the 2008 outbreak.	Madagascar	4439	-	24.7	24.7	25.8	-	-	2005	1	1
Rostal MK, Evans AL, Sang R, Gikundi S, Wakhule L, Munyua P, Macharia J, Feikin DR, Breiman RF, Njenga MK.	Identification of potential vectors of and detection of antibodies against Rift Valley fever virus in livestock during interepizootic periods	Kenya	292	-	3	18	-	-	-	2005	1	0
Ayari-Fakhfakh E, Ghram A, Bouattour A, Larbi I, Gribâa-Dridi L, Kwiatek O, Bouloy M, Libeau G, Albina E, Cêtre-Sossah C.	First serological investigation of peste-des-petits-ruminants and Rift Valley fever in Tunisia.	Tunisia	610	-	0	0	-	-	-	2006	1	0
Chevalier V, Thiongane Y, Lancelot R.	Endemic transmission of Rift Valley Fever in Senegal	Senegal	610	-	5.3	5.3	-	-	-	2004	2	0
Faye O, Diallo M, Diop D, Bezeid OE, Bâ H, Niang M, Dia I, Mohamed SA, Ndiaye K, Diallo D, Ly PO, Diallo B, Nabeth P, Simon F, Lô B, Diop OM.	Rift Valley Fever outbreak with East-Central African virus lineage in Mauritania, 2003.	Mauritania	54	-	50	16	-	-	-	2003	1	1
Clements AC, Pfeiffer DU, Martin V, Pittliglio C, Best N, Thiongane Y.	Spatial risk assessment of Rift Valley fever in Senegal.	Senegal	16738	-	12.2	9.8	12.2	-	-	1988	1	0
Soumare B, Tempia S, Cagnolati V, Mohamoud A, Van Huylenbroeck G, Berkvens D.	Screening for Rift Valley fever infection in northern Somalia: a GIS based survey method to overcome the lack of sampling frame.	Somalia	9517	6.67	6.67	6.67	6.67	-	-	2005	1	0
Ringot D, Durand JP, Toulou H, Boutin JP, Davoust B.	Rift Valley fever in Chad	Chad	553	-	8	10.7	4	-	-	2002	1	0
Thonnon J, Picquet M, Thiongane Y, Lo M, Sylla R, Vercruysse J.	Rift Valley fever surveillance in the lower Senegal river basin: update 10 years after the epidemic	Senegal	40	-	40	40	-	-	-	1995	1	0
Zeller HG, Fontenille D, Traore-Lamizana M, Thiongane Y, Digoutte JP.	Enzootic activity of Rift Valley fever virus in Senegal.	Senegal	1432	-	4.6	4.6	5.8	-	-	1991	2	0
Olaleye OD, Tomori O, Schmitz H.	Rift Valley fever in Nigeria: infections in domestic animals	Nigeria	2255	3.3	10.4	18.7	10.2	-	-	1986	1	0
Guilherme JM, Gonella-Legall C, Legall F, Nakoume E, Vincent J.	Seroprevalence of five arboviruses in Zebu cattle in the Central African Republic	Central African Republic	237	-	-	-	8	-	-	1992	1	0
Mariner JC, Morrill J, Ksiazek TG.	Antibodies to hemorrhagic fever viruses in domestic livestock in Niger: Rift Valley fever and Crimean-Congo hemorrhagic fever	Niger	2885	12.8	9.33	13.86	12.64	-	-	1985	1	0
Mariner JC, Morrill J, Ksiazek TG.	Antibodies to hemorrhagic fever viruses in domestic livestock in Niger: Rift Valley fever and Crimean-Congo hemorrhagic fever	Niger	2885	12.8	9.33	13.86	12.64	-	-	1984	1	0
Zeller HG, Akakpo AJ, Ba MM.	Rift Valley fever epizootic in small ruminants in southern Mauritania (October 1993): risk of extensive outbreaks.	Mauritania	390	-	18.72	18.72	-	-	-	1993	1	1
Wilson ML, Chapman LE, Hall DB, Dykstra EA, Ba K, Zeller HG, Traore-Lamizana M, Hervy JP, Linthicum KJ, Peters CJ.	Rift Valley fever in rural northern Senegal: human risk factors and potential vectors.	Senegal	375	-	-	30.1	-	22.3	-	1989	1	0
Gonzalez JP, Le Guenno B, Some MJ, Akakpo JA.	Serological evidence in sheep suggesting phlebovirus circulation in a Rift Valley fever enzootic area in Burkina Faso	Burkina Faso	482	-	-	15.8	-	-	-	1987	1	0
Thiongane Y, Gonzalez JP, Fati A, Akakpo JA.	Changes in Rift Valley fever neutralizing antibody prevalence among small domestic ruminants following the 1987 outbreak in the Senegal River basin.	Senegal	634	-	21.77	21.77	-	-	-	1988	2	0
Ghirotti M, Semproni G, De Meneghi D, Mungaba FN, Nannini D, Calzetta G, Paganico G.	Sero-prevalences of selected cattle diseases in the Kafue flats of Zambia	Zambia	214	-	-	-	14	-	-	1987	1	1
Ezeifeka GO, Umoh JU, Belino ED, Ezeokoli CD.	A serological survey for Rift Valley fever antibody in food animals in Kaduna and Sokoto States of Nigeria.	Nigeria	1106	3.13	0.98	6.67	2.85	-	-	1981	1	0
Horton, Katherine C.; Wasfy, Momtaz; Samaha, Hamed; et al.	Serosurvey for Zoonotic Viral and Bacterial Pathogens Among Slaughtered Livestock in Egypt	Egypt	498	-	-	-	1	-	-	2009	1	0
Odendaal, Lieza; Fosgate, Geoffrey T.; Romito, Marco; et al.	Sensitivity and specificity of real-time reverse transcription polymerase chain reaction, histopathology, and immunohistochemical labeling for the detection of Rift Valley fever virus in naturally infected cattle and sheep	South Africa	400	-	-	56.8	51.1	-	-	2010	1	1
Magona, J. W.; Galiwango, T.; Walubengo, J.; et al.	Rift Valley fever in Uganda: Seroprevalence and risk factor surveillance vis-a-vis mosquito vectors, anti-RVF virus IgG and RVF virus neutralizing antibodies in goats	Uganda	2792	-	9.8	-	-	-	-	2009	1	0
Fafetine, Jose; Neves, Luis; Thompson, Peter N.; et al.	Serological Evidence of Rift Valley Fever Virus Circulation in Sheep and Goats in Zambezia Province, Mozambique	Mozambique	654	-	11.6	9.2	-	-	-	2010	1	0
Fafetine, Jose; Neves, Luis; Thompson, Peter N.; et al.	Serological Evidence of Rift Valley Fever Virus Circulation in Sheep and Goats in Zambezia Province, Mozambique	Mozambique	654	-	21.2	35.8	-	-	-	2007	2	0
KILELU, ES; KIRUI, M	RETROSPECTIVE PREVALENCE STUDY OF THE DISTRIBUTION OF RIFT-VALLEY FEVER VIRUS IN KENYA	Kenya	639	-	3.5	3.5	33.7	-	-	1989	1	0
Roger M, Girard S, Faharoudine A, Halifa M, Bouloy M, et al.	Rift Valley fever in ruminants, Republic of Comoros, 2009.	Comoros	488	-	33.5	39	30.6	-	-	2009	1	0
Wensman JJ, Lindahl J, Wachtmeister N, Torsson E, Gwakisa P, Kasanga C, Misinzo G.	A study of Rift Valley fever virus in Morogoro and Arusha regions of Tanzania - serology and farmers' perceptions.	Tanzania	242 goats, 236 sheep	-	9.4	6.7	-	-	-	2014	1	0
Mapaco LP, Coetzer JA, Paweska JT, Venter EH.	An investigation into an outbreak of Rift Valley fever on a cattle farm in Bela-Bela, South Africa, in 2008.	South Africa	306	-	-	2.73	35	-	-	2008	2	1
Mapaco LP, Coetzer JA, Paweska JT, Venter EH.	An investigation into an outbreak of Rift Valley fever on a cattle farm in Bela-Bela, South Africa, in 2008.	South Africa	306	-	-	0.73	13.7	-	-	2008	1	1
Chevalier V, Lancelot R, Thiongane Y, Sall B, DiaitÃ© A, Mondet B.	Rift Valley fever in small ruminants, Senegal, 2003.	Senegal	379	-	5.4	5.4	-	-	-	2003	2	0
Eisa M.	Preliminary survey of domestic animals of the Sudan for precipitating antibodies to Rift Valley fever virus.	Sudan	780	7.9	22	34.3	33.2	-	-	1979	1	0
Botros BA, Ksiazek TG, Morrill JC, Salib AW, Soliman AK, Scott RM, Barakat A.	Rift Valley fever in Egypt 1986. Surveillance of sheep flocks grazing in the northeast Nile Delta.	Egypt	1714	-	-	1.2	-	-	-	1986	2	0
O'Hearn AE, Voorhees MA, Fetterer DP, Wauquier N, Coomber MR, Bangura J, Fair JN, Gonzalez JP, Schoepp RJ.	Serosurveillance of viral pathogens circulating in West Africa	Sierra Leone		-	-	-	-	1.8	-	2007	2	0
Bosworth A, Ghabbari T, Dowall S, Varghese A, Fares W, Hewson R, Zhioua E, Chakroun M, Tiouiri H, Ben Jemaa M, Znazen A, Letaief A.	Serologic evidence of exposure to Rift Valley fever virus detected in Tunisia.	Tunisia		-	-	-	-	7.8	-	2014	1	0
Ochieng C, Ahenda P, Vittor AY, Nyoka R, Gikunju S, Wachira C, Waiboci L, Umuro M, Kim AA, Nderitu L, Juma B, Montgomery JM, Breiman RF, Fields B.	Seroprevalence of Infections with Dengue, Rift Valley Fever and Chikungunya Viruses in Kenya, 2007.	Kenya		-	-	-	-	4.5	-	2007	1	1
LaBeaud AD, Pfeil S, Muiruri S, Dahir S, Sutherland LJ, Traylor Z, Gildengorin G, Muchiri EM, Morrill J, Peters CJ, Hise AG, Kazura JW, King CH.	Factors associated with severe human Rift Valley fever in Sangailu, Garissa County, Kenya.	Kenya		-	-	-	-	15	-	2011	1	0
Tigoi C, Lwande O, Orindi B, Irura Z, Ongus J, Sang R.	Seroepidemiology of selected arboviruses in febrile patients visiting selected health facilities in the lake/river basin areas of Lake Baringo, Lake Naivasha, and Tana River, Kenya.	Kenya		-	-	-	-	19.5	-	2009	1	0
Muiruri S, Kabiru EW, Muchiri EM, Hussein H, Kagondu F, LaBeaud AD, King CH.	Cross-sectional survey of Rift Valley fever virus exposure in Bodhei village located in a transitional coastal forest habitat in Lamu county, Kenya.	Kenya		-	-	-	-	18	-	2006	1	0
Andayi F, Charrel RN, Kieffer A, Richet H, Pastorino B, Leparc-Goffart I, Ahmed AA, Carrat F, Flahault A, de Lamballerie X.	A sero-epidemiological study of arboviral fevers in Djibouti, Horn of Africa.	Djibouti		-	-	-	-	2.2	-	2010	1	0
Bukbuk DN, Fukushi S, Tani H, Yoshikawa T, Taniguchi S, Iha K, Fukuma A, Shimojima M, Morikawa S, Saijo M, Kasolo F, Baba SS.	Development and validation of serological assays for viral hemorrhagic fevers and determination of the prevalence of Rift Valley fever in Borno State, Nigeria.	Nigeria		-	-	-	-	14.1	-	2011	1	0
Schwarz NG, Girmann M, Randriamampionona N, Bialonski A, Maus D, Krefis AC, Njarasoa C, Rajanalison JF, Ramandrisoa HD, Randriarison ML, May J, Schmidt-Chanasit J, Rakotozandrindrainy R.	Seroprevalence of antibodies against Chikungunya, Dengue, and Rift Valley fever viruses after febrile illness outbreak, Madagascar.	Madagascar		-	-	-	-	0.3	-	2010	1	0
Heinrich N, Saathoff E, Weller N, Clowes P, Kroidl I, Ntinginya E, Machibya H, Maboko L, Löscher T, Dobler G, Hoelscher M.	High seroprevalence of Rift Valley FEVER AND EVIDENCE FOR ENDEMIC circulation in Mbeya region, Tanzania, in a cross-sectional study.	Tanzania		-	-	-	-	5.2	-	2007	3	0
LaBeaud AD, Muiruri S, Sutherland LJ, Dahir S, Gildengorin G, Morrill J, Muchiri EM, Peters CJ, King CH.	Postepidemic analysis of Rift Valley fever virus transmission in northeastern kenya: a village cohort study.	Kenya		-	-	-	-	23	-	2009	3	0
Mease LE, Coldren RL, Musila LA, Prosser T, Ogolla F, Ofula VO, Schoepp RJ, Rossi CA, Adungo N.	Seroprevalence and distribution of arboviral infections among rural Kenyan adults: a cross-sectional study.	Kenya		-	-	-	-	0.7	-	2004	1	0
Archer BN, Weyer J, Paweska J, Nkosi D, Leman P, Tint KS, Blumberg L.	Outbreak of Rift Valley fever affecting veterinarians and farmers in South Africa, 2008	South Africa		-	-	-	-	15	-	2008	1	0
Pourrut X, Nkoghé D, Souris M, Paupy C, Paweska J, Padilla C, Moussavou G, Leroy EM.	Rift Valley fever virus seroprevalence in human rural populations of Gabon	Gabon		-	-	-	-	3.3	-	2005	1	0
Hassanain AM, Noureldien W, Karsany MS, Saeed el NS, Aradaib IE, Adam I.	Rift Valley Fever among febrile patients at New Halfa hospital, eastern Sudan.	Sudan		-	-	-	-	0.42	-	2007	1	0
LaBeaud AD, Ochiai Y, Peters CJ, Muchiri EM, King CH.	Prevalence of Rift Valley fever immunoglobulin G antibody in various occupational groups before the 2007 outbreak in Tanzania.	Tanzania		-	-	-	-	4	-	2004	1	0
LaBeaud AD, Ochiai Y, Peters CJ, Muchiri EM, King CH.	Spectrum of Rift Valley fever virus transmission in Kenya: insights from three distinct regions.	Kenya		-	-	-	-	19.1	-	1994	1	0
LaBeaud AD, Ochiai Y, Peters CJ, Muchiri EM, King CH.	Spectrum of Rift Valley fever virus transmission in Kenya: insights from three distinct regions.	Kenya		-	-	-	-	0	-	1996	1	0
LaBeaud AD, Ochiai Y, Peters CJ, Muchiri EM, King CH.	Spectrum of Rift Valley fever virus transmission in Kenya: insights from three distinct regions.	Kenya		-	-	-	-	1	-	1997	1	0
LaBeaud AD, Ochiai Y, Peters CJ, Muchiri EM, King CH.	Spectrum of Rift Valley fever virus transmission in Kenya: insights from three distinct regions.	Kenya		-	-	-	-	3	-	1996	1	0
LaBeaud AD, Ochiai Y, Peters CJ, Muchiri EM, King CH.	Spectrum of Rift Valley fever virus transmission in Kenya: insights from three distinct regions.	Kenya		-	-	-	-	0.9	-	1997	1	0
LaBeaud AD, Ochiai Y, Peters CJ, Muchiri EM, King CH.	Spectrum of Rift Valley fever virus transmission in Kenya: insights from three distinct regions.	Kenya		-	-	-	-	0	-	1998	1	0
El-Esnawy, Nagwa A.	Infection by certain arboviruses among workers potentially at risk of infection.	Egypt		-	-	-	-	7.95	-	1999	1	0
Marrama L, Spiegel A, Ndiaye K, Sall AA, Gomes E, Diallo M, Thiongane Y, Mathiot C, Gonzalez JP.	Domestic transmission of Rift Valley Fever virus in Diawara (Senegal) in 1998.	Senegal		-	-	-	-	5.2	-	1998	1	0
Woods CW, Karpati AM, Grein T, McCarthy N, Gaturuku P, Muchiri E, Dunster L, Henderson A, Khan AS, Swanepoel R, Bonmarin I, Martin L, Mann P, Smoak BL, Ryan M, Ksiazek TG, Arthur RR, Ndikuyeze A, Agata NN, Peters CJ;	World Health Organization Hemorrhagic Fever Task Force.. An outbreak of Rift Valley fever in Northeastern Kenya 1997-98	Kenya		-	-	-	-	15	-	1997	1	1
Olaleye OD, Tomori O, Ladipo MA, Schmitz H.	Rift Valley fever in Nigeria: infections in humans	Nigeria		-	-	-	-	6.7	-	1989	2	0
Olaleye OD, Tomori O, Ladipo MA, Schmitz H.	Rift Valley fever in Nigeria: infections in humans	Nigeria		-	-	-	-	14.8	-	1985	2	0
Abu-Elyazeed R, el-Sharkawy S, Olson J, Botros B, Soliman A, Salib A, Cummings C, Arthur R.	Prevalence of anti-Rift-Valley-fever IgM antibody in abattoir workers in the Nile delta during the 1993 outbreak in Egypt.	Egypt		-	-	-	-	2	-	1993	1	0
Centers for Disease Control and Prevention (CDC)..	Rift Valley fever--Egypt, 1993	Egypt		-	-	-	-	12	-	1993	4	1
Centers for Disease Control and Prevention (CDC)..	Rift Valley fever--Egypt, 1993	Egypt		-	-	-	-	8.4	-	1993	4	1
Watts DM, el-Tigani A, Botros BA, Salib AW, Olson JG, McCarthy M, Ksiazek TG.	Arthropod-borne viral infections associated with a fever outbreak in the northern province of Sudan	Sudan		-	-	-	-	23	-	1989	1	0
Corwin A, Habib M, Watts D, Darwish M, Olson J, Botros B, Hibbs R, Kleinosky M, Lee HW, Shope R, et al.	Community-based prevalence profile of arboviral, rickettsial, and Hantaan-like viral antibody in the Nile River Delta of Egypt.	Egypt		-	-	-	-	15	-	1991	1	0
Corwin A, Habib M, Watts D, Olson J, Darwish M, Hibbs R, Botros B, Kleinosky M, Shope R, Kilpatrick M.	Prevalence of antibody to Rift Valley fever virus in the Nile river delta of Egypt, 13 years after a major outbreak.	Egypt		-	-	-	-	4	-	1989	1	1
Corwin A, Habib M, Olson J, Scott D, Ksiazek T, Watts DM.	The prevalence of arboviral, rickettsial, and Hantaan-like viral antibody among schoolchildren in the Nile river delta of Egypt.	Egypt		-	-	-	-	4	-	1989	1	0
Morvan J, Saluzzo JF, Fontenille D, Rollin PE, Coulanges P.	Rift Valley fever on the east coast of Madagascar.	Madagascar		-	-	-	29.6	5.4	-	1990	1	1
Morrill JC, Johnson BK, Hyams C, Okoth F, Tukei PM, Mugambi M, Woody J.	Serological evidence of arboviral infections among humans of coastal Kenya.	Kenya		-	-	-	-	2.8	-	1987	1	0
Woodruff PW, Morrill JC, Burans JP, Hyams KC, Woody JN.	A study of viral and rickettsial exposure and causes of fever in Juba, southern Sudan.	Sudan		-	-	-	-	2.3	-	1986	1	0
Niklasson B, Liljestrand J, Bergström S, Peters CJ.	Rift Valley fever: a sero-epidemiological survey among pregnant women in Mozambique.	Mozambique		-	-	-	-	2	-	1981	1	0
Swanepoel R, Shepherd AJ, Leman PA, Shepherd SP.	Investigations following initial recognition of Crimean-Congo haemorrhagic fever in South Africa and the diagnosis of 3 further cases	South Africa		-	-	-	-	12	-	1980	1	0
Joubert JJ, Prozesky OW, Lourens JG, van Straten AM, Theron JW, Swanevelder C, Meenehan GM, van der Merwe CA.	Prevalence of hepatitis virus and some arbovirus infections in Kavango, northern SWA/Namibia.	Namibia		-	-	-	-	2	-	1983	1	0
Sumaye RD, Abatih EN, Thiry E, Amuri M, Berkvens D, Geubbels E.	Inter-epidemic acquisition of Rift Valley fever virus in humans in Tanzania.	Tanzania		-	-	-	-	11.7	-	2012	1	0
Ksiazek TG, Jouan A, Meegan JM, Le Guenno B, Wilson ML, Peters CJ, Digoutte JP, Guillaud M, Merzoug NO, Touray EM.	Rift Valley fever among domestic animals in the recent West African outbreak.	Gambia		-	38	41	57	-	-	1988	1	0
Ksiazek TG, Jouan A, Meegan JM, Le Guenno B, Wilson ML, Peters CJ, Digoutte JP, Guillaud M, Merzoug NO, Touray EM.	Rift Valley fever among domestic animals in the recent West African outbreak.	Senegal		-	5	0	-	-	-	1988	1	0
Gray GC, Anderson BD, LaBeaud AD, Heraud JM, FÃ¨vre EM, Andriamandimby SF, Cook EA, Dahir S, de Glanville WA, Heil GL, Khan SU, Muiruri S, Olive MM, Thomas LF, Merrill HR, Merrill ML, Richt JA.	Seroepidemiological Study of Interepidemic Rift Valley Fever Virus Infection Among Persons with Intense Ruminant Exposure in Madagascar and Kenya.	Kenya		-	-	-	-	15.7	-	2010	1	0
Gray GC, Anderson BD, LaBeaud AD, Heraud JM, FÃ¨vre EM, Andriamandimby SF, Cook EA, Dahir S, de Glanville WA, Heil GL, Khan SU, Muiruri S, Olive MM, Thomas LF, Merrill HR, Merrill ML, Richt JA.	Seroepidemiological Study of Interepidemic Rift Valley Fever Virus Infection Among Persons with Intense Ruminant Exposure in Madagascar and Kenya.	Madagascar		-	-	-	-	6.3	-	2010	1	0
Archer, Brett N.; Thomas, Juno; Weyer, Jacqueline; Cengimbo, Ayanda; Landoh, Dadja E.; Jacobs, Charlene; Ntuli, Sindile; Modise, Motshabi; Mathonsi, Moshe; Mashishi, Morton S.; Leman, Patricia A.; le Roux, Chantel; van Vuren, Petrus Jansen; Kemp, Alan; Paweska, Janusz T.; Blumberg, Lucille	Epidemiologic Investigations into Outbreaks of Rift Valley Fever in Humans, South Africa, 2008-2011	South Africa		-	-	-	-	15	-	2008	1	1
Abd El-Rahim, IHA; Abd El-Hakim, U; Hussein, M	An epizootic of Rift Valley fever in Egypt in 1997	Egypt		-	-	100	100	-	-	1997	1	1
Nguku, Patrick M.; Sharif, S. K.; Mutonga, David; Amwayi, Samuel; Omolo, Jared; Mohammed, Omar; Farnon, Eileen C.; Gould, L. Hannah; Lederman, Edith; Rao, Carol; Sang, Rosemary; Schnabel, David; Feikin, Daniel R.; Hightower, Allen; Njenga, M. Kariuki; Breiman, Robert F.	An Investigation of a Major Outbreak of Rift Valley Fever in Kenya: 2006-2007	Kenya		-	-	-	-	26	-	2006	1	1
Lichoti JK1, Kihara A2, Oriko AA3, Okutoyi LA3, Wauna JO4, Tchouassi DP4, Tigoi CC4, Kemp S2, Sang R5, Mbabu RM1.	Detection of rift valley Fever virus interepidemic activity in some hotspot areas of kenya by sentinel animal surveillance, 2009-2012.	Kenya		-	69.6	69.6	-	-	-	2010	2	1
LaBeaud AD1, Muchiri EM, Ndzovu M, Mwanje MT, Muiruri S, Peters CJ, King CH.	Interepidemic Rift Valley fever virus seropositivity, northeastern Kenya.	kenya		-	-	-	-	13	-	2006	1	0
Davies, FG.	Observations on the epidemiology of Rift Valley fever in Kenya.	Kenya		-	-	-	81	-	-	1968	1	1
Patterns of Rift Valley fever activity in Zambia.	Patterns of Rift Valley fever activity in Zambia.	Zambia		-	-	-	22	-	-	1986	2	0
ARTHUR, RR; ELSHARKAWY, MS; COPE, SE; BOTROS, BA; OUN, S; MORRILL, JC; SHOPE, RE; HIBBS, RG; DARWISH, MA; IMAM, IZE	RECURRENCE OF RIFT-VALLEY FEVER IN EGYPT	Egypt		-	-	-	-	77	-	1993	1	0
El-Harrak M, Martín-Folgar R, Llorente F, Fernández-Pacheco P, Brun A, Figuerola J, Jiménez-Clavero MA.	Rift Valley and West Nile virus antibodies in camels, North Africa.	Morocco	-	15	-	-	-	-	-	2009	1	0
Fafetine, Jose M.; Coetzee, Peter; Mubemba, Benjamin; Nhambirre, Ofelia; Neves, Luis; Coetzer, J. A. W.; Venter, Estelle H.	Rift Valley Fever Outbreak in Livestock, Mozambique, 2014	Mozambique		-	55.7	55.7	-	-	-	2014	1	1
Nabeth P1, Kane Y, Abdalahi MO, Diallo M, Ndiaye K, Ba K, Schneegans F, Sall AA, Mathiot C.	Rift Valley fever outbreak, Mauritania, 1998: seroepidemiologic, virologic, entomologic, and zoologic investigations.	Mauritania		-	16.3	34.8	-	24.4	-	1998	1	1
Allam IH, Feinsod FM, Scott RM, Peters CJ, Saah AJ, Ghaffar SA, el Said S, Darwish MA.	Rift Valley fever surveillance in mobile sheep flocks in the Nile Delta.	Egypt		-	-	6	-	-	-	1984	1	0
Anyangu, Amwayi S.; Gould, L. Hannah; Sharif, Shahnaaz K.; Nguku, Patrick M.; Omolo, Jared O.; Mutonga, David; Rao, Carol Y.; Lederman, Edith R.; Schnabel, David; Paweska, Janusz T.; Katz, Mark; Hightower, Allen; Njenga, M. Kariuki; Feikin, Daniel R.; Breiman, Robert F.	Risk Factors for Severe Rift Valley Fever Infection in Kenya, 2007	Kenya		-	-	-	-	23	-	2006	1	1
Gudo, Eduardo Samo; Lesko, Birgitta; Vene, Sirkka; Lagerqvist, Nina; Candido, Sandra Isabel; de Deus, Nilsa Razao; Pinto, Felix Dinis; Pinto, Gabriela; Monteiro, Vanessa; Evaristo, Virginia Lara; Bhatt, Nilesh; Manhica, Ivan; Falk, Kerstin I.	Seroepidemiologic Screening for Zoonotic Viral Infections, Maputo, Mozambique	Mozambique		-	-	-	-	1.3	-	2012	1	0
Rissmann M1, Eiden M1, El Mamy BO2, Isselmou K2, Doumbia B3, Ziegler U1, Homeier-Bachmann T4, Yahya B2, Groschup MH1	Serological and genomic evidence of Rift Valley fever virus during inter-epidemic periods in Mauritania.	Mauritania	-	32	3.8	3.8	15.4	-	-	2012	1	0
Dellagi K1,2, Salez N3, Maquart M4, Larrieu S5, Yssouf A6, Silaï R6, Leparc-Goffart I4, Tortosa P1,2, de Lamballerie X3.	Serological Evidence of Contrasted Exposure to Arboviral Infections between Islands of the Union of Comoros (Indian Ocean).	Comoros		-	-	-	-	10.7	-	2011	1	0
Gudo ES1, Pinto G2, Weyer J3, le Roux C3, Mandlaze A2, José AF2, Muianga A2, Paweska JT3,4.	Serological evidence of rift valley fever virus among acute febrile patients in Southern Mozambique during and after the 2013 heavy rainfall and flooding: implication for the management of febrile illness.	Mozambique		-	-	-	-	5	-	2013	1	0
Umuhoza T1, Berkvens D, Gafarasi I, Rukelibuga J, Mushonga B, Biryomumaisho S.	Seroprevalence of Rift Valley fever in cattle along the Akagera-Nyabarongo rivers, Rwanda.	Rwanda		-	-	-	16.8	-	-	2012	1	0
Grossi-Soyster EN, Banda T, Teng CY, Muchiri EM, Mungai PL, Mutuku FM, Gildengorin G, Kitron U, King CH, Desiree Labeaud A.	Rift Valley Fever Seroprevalence in Coastal Kenya.	Kenya		-	-	-	-	1.8	-	2009	1	0
Cook EAJ, Grossi-Soyster EN, de Glanville WA, Thomas LF, Kariuki S, Bronsvoort BMC, Wamae CN, LaBeaud AD, FÃ¨vre EM.	The sero-epidemiology of Rift Valley fever in people in the Lake Victoria Basin of western Kenya.	Kenya		-	-	-	-	0.8	-	2010	1	0
Cook EAJ, Grossi-Soyster EN, de Glanville WA, Thomas LF, Kariuki S, Bronsvoort BMC, Wamae CN, LaBeaud AD, FÃ¨vre EM.	The sero-epidemiology of Rift Valley fever in people in the Lake Victoria Basin of western Kenya.	Kenya		-	-	-	-	2.5	-	2010	1	0
FÃ¨vre EM, de Glanville WA, Thomas LF, Cook EAJ, Kariuki S, Wamae CN.	An integrated study of human and animal infectious disease in the Lake Victoria crescent small-holder crop-livestock production system, Kenya.	Kenya		-	-	-	0.5	1.4	-	2010	1	0
Rissmann M, Eiden M, Wade A, Poueme R, Abdoulkadiri S, Unger H, Ziegler U, Homeier T, Groschup MH.	Evidence for enzootic circulation of Rift Valley fever virus among livestock in Cameroon.	Cameroon		-	2.6	2.6	10	-	-	2013	1	0
Rissmann M, Eiden M, Wade A, Poueme R, Abdoulkadiri S, Unger H, Ziegler U, Homeier T, Groschup MH.	Evidence for enzootic circulation of Rift Valley fever virus among livestock in Cameroon.	Cameroon		-	4.9	4.9	16.3	-	-	2014	1	0
Mroz C, Gwida M, El-Ashker M, Ziegler U, Homeier-Bachmann T, Eiden M, Groschup MH.	Rift Valley fever virus infections in Egyptian cattle and their prevention.	Egypt		-	-	-	50.7	-	-	2013	1	0
	Seroprevalence of Rift Valley fever virus in livestock during inter-epidemic period in Egypt, 2014/15	Egypt		3.17	0	0.46	-	-	-	2014	1	0
	Emerging vector-borne diseases in dromedaries in Tunisia: West Nile, bluetongue, epizootic haemorrhagic disease and Rift Valley fever	Tunisia		0	-	-	-	-	-	2016	1	0
	Detection of the Northeastern African Rift Valley Fever Virus Lineage During the 2015 Outbreak in Mauritania	Mauritania		-	-	-	-	30.97	-	2015	1	0
	Epidemiology of brucellosis, Q Fever and Rift Valley Fever at the human and livestock interface in northern Cote d'Ivoire	ivory coast		-	-	3.9	3.9	-	-	2012	1	0
Maganga GD1,2, Abessolo Ndong AL1, Mikala Okouyi CS2, Makiala Mandanda S1, N'Dilimabaka N1, Pinto A1, Agossou E3, Cossic B3, Akue JP1, Leroy EM1,4.	Serological Evidence for the Circulation of Rift Valley Fever Virus in Domestic Small Ruminants in Southern Gabon	Gabon		-	4.72	8.42	-	-	-	2014	1	1
Fagbo S, Coetzer JA, Venter EH.	Seroprevalence of Rift Valley fever and lumpy skin disease in African buffalo (Syncerus caffer) in the Kruger National Park and Hluhluwe-iMfolozi Park, South Africa.	South Africa		-	-	-	-	-	6.1	2003	1	0
LaBeaud AD, Cross PC, Getz WM, Glinka A, King CH.	Rift Valley fever virus infection in African buffalo (Syncerus caffer) herds in rural South Africa: evidence of interepidemic transmission.	South Africa		-	-	-	-	-	32	2000	2	0
LaBeaud AD, Cross PC, Getz WM, Glinka A, King CH.	Rift Valley fever virus infection in African buffalo (Syncerus caffer) herds in rural South Africa: evidence of interepidemic transmission.	South Africa		-	-	-	-	-	30	2002	2	0
LaBeaud AD, Cross PC, Getz WM, Glinka A, King CH.	Rift Valley fever virus infection in African buffalo (Syncerus caffer) herds in rural South Africa: evidence of interepidemic transmission.	South Africa		-	-	-	-	-	18	2003	2	0
LaBeaud AD, Cross PC, Getz WM, Glinka A, King CH.	Rift Valley fever virus infection in African buffalo (Syncerus caffer) herds in rural South Africa: evidence of interepidemic transmission.	South Africa		-	-	-	-	-	19	2004	2	0
LaBeaud AD, Cross PC, Getz WM, Glinka A, King CH.	Rift Valley fever virus infection in African buffalo (Syncerus caffer) herds in rural South Africa: evidence of interepidemic transmission.	South Africa		-	-	-	-	-	14	2005	2	0
Miller M, Buss P, Joubert J, Maseko N, Hofmeyr M, Gerdes T.	Serosurvey for selected viral agents in white rhinoceros (Ceratotherium simum) in Kruger National Park, 2007	South Africa		-	-	-	-	-	49	2007	1	0
Evans A, Gakuya F, Paweska JT, Rostal M, Akoolo L, Van Vuren PJ, Manyibe T, Macharia JM, Ksiazek TG, Feikin DR, Breiman RF, Kariuki Njenga M.	Prevalence of antibodies against Rift Valley fever virus in Kenyan wildlife.	kenya		-	-	-	-	-	15.6	1999	1	0
Evans A, Gakuya F, Paweska JT, Rostal M, Akoolo L, Van Vuren PJ, Manyibe T, Macharia JM, Ksiazek TG, Feikin DR, Breiman RF, Kariuki Njenga M.	Prevalence of antibodies against Rift Valley fever virus in Kenyan wildlife.	kenya		-	-	-	-	-	6	1999	1	0
Evans A, Gakuya F, Paweska JT, Rostal M, Akoolo L, Van Vuren PJ, Manyibe T, Macharia JM, Ksiazek TG, Feikin DR, Breiman RF, Kariuki Njenga M.	Prevalence of antibodies against Rift Valley fever virus in Kenyan wildlife.	kenya		-	-	-	-	-	2.5	1999	1	0
Evans A, Gakuya F, Paweska JT, Rostal M, Akoolo L, Van Vuren PJ, Manyibe T, Macharia JM, Ksiazek TG, Feikin DR, Breiman RF, Kariuki Njenga M.	Prevalence of antibodies against Rift Valley fever virus in Kenyan wildlife.	kenya		-	-	-	-	-	32.6	1999	1	0
Evans A, Gakuya F, Paweska JT, Rostal M, Akoolo L, Van Vuren PJ, Manyibe T, Macharia JM, Ksiazek TG, Feikin DR, Breiman RF, Kariuki Njenga M.	Prevalence of antibodies against Rift Valley fever virus in Kenyan wildlife.	kenya		-	-	-	-	-	1	1999	1	0
Evans A, Gakuya F, Paweska JT, Rostal M, Akoolo L, Van Vuren PJ, Manyibe T, Macharia JM, Ksiazek TG, Feikin DR, Breiman RF, Kariuki Njenga M.	Prevalence of antibodies against Rift Valley fever virus in Kenyan wildlife.	kenya		-	-	-	-	-	62.5	1999	1	0
Evans A, Gakuya F, Paweska JT, Rostal M, Akoolo L, Van Vuren PJ, Manyibe T, Macharia JM, Ksiazek TG, Feikin DR, Breiman RF, Kariuki Njenga M.	Prevalence of antibodies against Rift Valley fever virus in Kenyan wildlife.	kenya		-	-	-	-	-	20	1999	1	0
Evans A, Gakuya F, Paweska JT, Rostal M, Akoolo L, Van Vuren PJ, Manyibe T, Macharia JM, Ksiazek TG, Feikin DR, Breiman RF, Kariuki Njenga M.	Prevalence of antibodies against Rift Valley fever virus in Kenyan wildlife.	kenya		-	-	-	-	-	10.9	1999	1	0
Evans A, Gakuya F, Paweska JT, Rostal M, Akoolo L, Van Vuren PJ, Manyibe T, Macharia JM, Ksiazek TG, Feikin DR, Breiman RF, Kariuki Njenga M.	Prevalence of antibodies against Rift Valley fever virus in Kenyan wildlife.	kenya		-	-	-	-	-	50	1999	1	0
Evans A, Gakuya F, Paweska JT, Rostal M, Akoolo L, Van Vuren PJ, Manyibe T, Macharia JM, Ksiazek TG, Feikin DR, Breiman RF, Kariuki Njenga M.	Prevalence of antibodies against Rift Valley fever virus in Kenyan wildlife.	kenya		-	-	-	-	-	87.5	1999	1	0
Youssef BZ, Donia HA.	The potential role of Rattus rattus in enzootic cycle of Rift Valley Fever in Egypt. 1-Detection of RVF antibodies in R. rattus blood samples by both enzyme linked immuno sorbent assay (ELISA) and immuno-diffusion technique (ID)	Egypt		-	-	-	-	-	29.33	2000	1	0
Gora D, Yaya T, Jocelyn T, Didier F, Maoulouth D, Amadou S, Ruel TD, Gonzalez JP.	The potential role of rodents in the enzootic cycle of Rift Valley fever virus in Senegal	Senegal		-	-	-	-	-	3.8	1996	1	0
Fischer-Tenhagen C, Hamblin C, Quandt S, Frölich K.	Serosurvey for selected infectious disease agents in free-ranging black and white rhinoceros in Africa	South Africa		-	-	-	-	-	0	1987	1	0
Fischer-Tenhagen C, Hamblin C, Quandt S, Frölich K.	Serosurvey for selected infectious disease agents in free-ranging black and white rhinoceros in Africa	Namibia		-	-	-	-	-	0	1987	1	0
Fischer-Tenhagen C, Hamblin C, Quandt S, Frölich K.	Serosurvey for selected infectious disease agents in free-ranging black and white rhinoceros in Africa	Kenya		-	-	-	-	-	0	1987	1	0
Fischer-Tenhagen C, Hamblin C, Quandt S, Frölich K.	Serosurvey for selected infectious disease agents in free-ranging black and white rhinoceros in Africa	South Africa		-	-	-	-	-	0	1987	1	0
Anderson EC, Rowe LW.	The prevalence of antibody to the viruses of bovine virus diarrhoea, bovine herpes virus 1, rift valley fever, ephemeral fever and bluetongue and to Leptospira sp in free-ranging wildlife in Zimbabwe.	Zimbawe		-	-	-	-	-	6.28	1989	1	0
Anderson EC, Rowe LW.	The prevalence of antibody to the viruses of bovine virus diarrhoea, bovine herpes virus 1, rift valley fever, ephemeral fever and bluetongue and to Leptospira sp in free-ranging wildlife in Zimbabwe.	Zimbawe		-	-	-	-	-	0.35	1989	1	0
Anderson EC, Rowe LW.	The prevalence of antibody to the viruses of bovine virus diarrhoea, bovine herpes virus 1, rift valley fever, ephemeral fever and bluetongue and to Leptospira sp in free-ranging wildlife in Zimbabwe.	Zimbawe		-	-	-	-	-	0.12	1989	1	0
Anderson EC, Rowe LW.	The prevalence of antibody to the viruses of bovine virus diarrhoea, bovine herpes virus 1, rift valley fever, ephemeral fever and bluetongue and to Leptospira sp in free-ranging wildlife in Zimbabwe.	Zimbawe		-	-	-	-	-	4.47	1989	1	0
Anderson EC, Rowe LW.	The prevalence of antibody to the viruses of bovine virus diarrhoea, bovine herpes virus 1, rift valley fever, ephemeral fever and bluetongue and to Leptospira sp in free-ranging wildlife in Zimbabwe.	Zimbawe		-	-	-	-	-	8.3	1989	1	0
Anderson EC, Rowe LW.	The prevalence of antibody to the viruses of bovine virus diarrhoea, bovine herpes virus 1, rift valley fever, ephemeral fever and bluetongue and to Leptospira sp in free-ranging wildlife in Zimbabwe.	Zimbawe		-	-	-	-	-	14.55	1989	1	0
Barnard BJ.	Antibodies against some viruses of domestic animals in southern African wild animals.	south africa		-	-	-	-	-	0	1993	1	0
Pretorius A1, Oelofsen MJ, Smith MS, van der Ryst E.	Rift Valley fever virus: a seroepidemiologic study of small terrestrial vertebrates in South Africa.	South Africa		-	-	-	-	-	23	1986	1	0
			average	15.2588	16.7324	20.0947	18.8263	10.2173	16.155
			median	8.75	10.1	12.9	12.64	5.85	11.25
			min	0	0	0	0	0	0
			max	57.1	69.6	100	100	77	87.5
